# Supplementary material for: Genome-wide association studies for diabetic macular edema and proliferative diabetic retinopathy
Source: BMC Med Genet. 2018 May 8;19:71. doi: 10.1186/s12881-018-0587-8 (PMC5941644; doi:10.1186/s12881-018-0587-8)
Supplement: Supplementary file 1 — Association results for Diabetic Macular Edema GWAS. Only SNPs with p < 0.05 are included in this file. (TXT 21762 kb) [file 12881_2018_587_MOESM1_ESM.txt]

CHR	SNP	BP	A1	TEST	NMISS	OR	SE	L95	U95	STAT	P
2	rs1990145	75731158	A	ADD	705	2.017	0.1523	1.496	2.719	4.606	4.10E-06
13	rs4771506	105294001	C	ADD	703	1.966	0.1504	1.464	2.641	4.496	6.94E-06
4	rs1353854	30767663	G	ADD	705	0.3027	0.2734	0.1771	0.5172	-4.372	1.23E-05
1	rs6687106	69949821	A	ADD	705	0.4949	0.1667	0.357	0.6861	-4.22	2.44E-05
19	rs8105903	51979990	C	ADD	705	1.803	0.14	1.37	2.372	4.21	2.55E-05
11	rs11228739	56239803	A	ADD	705	3.23	0.2786	1.871	5.576	4.208	2.58E-05
18	rs7507046	8256633	T	ADD	702	0.5369	0.1486	0.4012	0.7184	-4.185	2.85E-05
19	rs1325156	59908762	A	ADD	705	0.4187	0.2103	0.2773	0.6323	-4.14	3.48E-05
5	rs629241	177866551	G	ADD	705	1.796	0.1418	1.36	2.371	4.128	3.66E-05
20	rs6128541	57351084	C	ADD	702	1.932	0.1599	1.412	2.644	4.119	3.80E-05
1	rs1340773	69958624	T	ADD	704	0.5078	0.1653	0.3673	0.7021	-4.1	4.13E-05
11	rs1472828	132307971	C	ADD	705	0.4823	0.1782	0.3401	0.684	-4.091	4.29E-05
4	rs10519463	139627169	G	ADD	705	3.175	0.2824	1.825	5.523	4.091	4.30E-05
18	rs4327152	59994664	T	ADD	704	0.5381	0.1516	0.3997	0.7243	-4.088	4.36E-05
9	rs34107454	129539570	A	ADD	705	3.583	0.3178	1.922	6.68	4.017	5.90E-05
9	rs263628	16998137	C	ADD	705	1.786	0.1449	1.344	2.372	4.003	6.26E-05
13	rs10508168	105295988	C	ADD	703	1.829	0.1525	1.356	2.466	3.959	7.53E-05
5	rs536664	177868300	T	ADD	705	1.747	0.1415	1.324	2.306	3.944	8.02E-05
11	rs7126296	11534838	C	ADD	705	1.741	0.1407	1.322	2.294	3.942	8.09E-05
11	rs4910382	11518582	G	ADD	705	1.845	0.1556	1.36	2.502	3.935	8.33E-05
8	rs1193329	19198008	C	ADD	705	0.5527	0.1507	0.4114	0.7427	-3.934	8.37E-05
18	rs8087149	60002631	C	ADD	705	0.5601	0.1474	0.4196	0.7477	-3.932	8.41E-05
13	rs10162284	52295649	C	ADD	704	1.795	0.1489	1.341	2.404	3.931	8.47E-05
20	rs6128542	57351252	T	ADD	705	1.818	0.1525	1.349	2.452	3.922	8.78E-05
17	rs4789609	69444634	T	ADD	692	1.772	0.1464	1.33	2.361	3.907	9.35E-05
2	rs12105510	75723336	C	ADD	686	1.862	0.1593	1.362	2.544	3.9	9.60E-05
5	rs154362	171008555	C	ADD	705	1.706	0.1371	1.304	2.232	3.899	9.66E-05
5	rs9327881	102752994	A	ADD	705	2.476	0.2328	1.569	3.909	3.895	9.83E-05
11	rs2165313	133773621	G	ADD	705	1.93	0.1693	1.385	2.689	3.883	0.000103
12	rs7312586	116965257	A	ADD	703	0.5513	0.1539	0.4077	0.7453	-3.871	0.0001086
18	rs4940364	44161668	C	ADD	705	0.533	0.1632	0.3871	0.734	-3.854	0.000116
5	rs10520899	25103129	G	ADD	705	2.192	0.2037	1.471	3.268	3.853	0.0001164
18	rs7243641	44167210	G	ADD	704	0.5333	0.1632	0.3873	0.7344	-3.852	0.0001172
8	rs2958692	134203855	C	ADD	705	0.06792	0.699	0.01726	0.2673	-3.848	0.0001192
1	rs11804556	98271029	A	ADD	705	2.551	0.2435	1.583	4.112	3.846	0.0001201
11	rs1079714	2717317	T	ADD	705	0.3786	0.2528	0.2307	0.6213	-3.843	0.0001215
5	rs11738003	24984641	G	ADD	704	1.746	0.1457	1.313	2.324	3.827	0.0001297
1	rs7529721	118031989	C	ADD	705	4.67	0.403	2.12	10.29	3.825	0.0001309
2	rs13009537	76824304	T	ADD	705	4.606	0.3994	2.105	10.08	3.824	0.0001314
12	rs2111343	95979264	G	ADD	705	1.805	0.1546	1.333	2.443	3.819	0.0001338
2	rs13386477	233602740	G	ADD	705	1.856	0.1622	1.351	2.551	3.814	0.0001368
11	rs10831636	11514627	G	ADD	705	1.672	0.1351	1.283	2.179	3.803	0.0001431
6	rs1537638	43204177	C	ADD	705	0.5716	0.1477	0.4279	0.7635	-3.786	0.000153
11	rs3019776	68582731	A	ADD	705	2.149	0.2022	1.446	3.193	3.783	0.0001548
9	rs263650	17002980	A	ADD	705	1.702	0.1406	1.292	2.241	3.781	0.0001561
16	rs480727	87399730	G	ADD	704	1.686	0.1384	1.286	2.212	3.776	0.0001596
13	rs3751395	27856955	A	ADD	705	1.69	0.1391	1.287	2.22	3.774	0.0001609
14	rs10152018	31388100	T	ADD	705	1.79	0.1545	1.323	2.423	3.769	0.0001638
14	rs10129419	31388288	A	ADD	705	1.79	0.1545	1.323	2.423	3.769	0.0001638
14	rs11156713	31382558	G	ADD	705	1.79	0.1547	1.322	2.423	3.763	0.0001679
12	rs6486641	127492697	C	ADD	704	0.4122	0.2357	0.2597	0.6543	-3.76	0.0001701
4	rs4145513	191099097	T	ADD	705	3.269	0.3163	1.759	6.077	3.744	0.0001808
10	rs4333949	59010269	A	ADD	687	1.882	0.169	1.352	2.622	3.743	0.0001817
2	rs9789774	75846951	A	ADD	705	1.882	0.169	1.352	2.622	3.742	0.0001824
1	rs6684582	233191574	T	ADD	705	2.77	0.2724	1.624	4.723	3.74	0.0001839
10	rs10748589	94795203	A	ADD	701	0.564	0.1532	0.4177	0.7615	-3.738	0.0001852
17	rs9674522	714985	A	ADD	705	0.4367	0.2218	0.2827	0.6745	-3.735	0.0001875
14	rs8023239	79594832	T	ADD	705	1.695	0.1415	1.285	2.237	3.73	0.0001912
5	rs11242492	102742754	A	ADD	705	2.37	0.2314	1.506	3.731	3.73	0.0001913
5	rs10463994	102749643	G	ADD	705	2.37	0.2314	1.506	3.731	3.73	0.0001913
4	rs4697525	24627723	C	ADD	705	1.697	0.1418	1.285	2.24	3.729	0.0001924
14	rs2371147	79511317	G	ADD	705	1.688	0.1405	1.282	2.224	3.729	0.0001926
11	rs635147	97040365	A	ADD	704	2.208	0.2128	1.455	3.351	3.722	0.0001974
8	rs4733655	128638038	A	ADD	705	0.547	0.1622	0.398	0.7518	-3.718	0.0002008
20	rs6049713	24400619	A	ADD	703	1.666	0.1372	1.273	2.18	3.718	0.0002008
8	rs6997359	14265103	T	ADD	704	1.753	0.1511	1.304	2.358	3.715	0.0002028
17	rs2906966	15272242	C	ADD	705	2.058	0.1946	1.405	3.013	3.708	0.0002086
5	rs4370242	4718670	G	ADD	705	1.656	0.1361	1.268	2.162	3.705	0.000211
5	rs7733733	25125371	C	ADD	705	2.117	0.2026	1.423	3.149	3.701	0.0002145
4	rs13141798	93894414	A	ADD	705	2.082	0.1984	1.412	3.072	3.697	0.000218
15	rs12911377	51175266	C	ADD	703	0.5237	0.1752	0.3715	0.7382	-3.693	0.0002216
2	rs7573336	75895356	A	ADD	704	1.744	0.1507	1.298	2.343	3.689	0.0002249
1	rs11590802	98105456	T	ADD	705	2.502	0.2486	1.537	4.072	3.689	0.000225
8	rs12543569	14316640	C	ADD	705	1.745	0.151	1.298	2.347	3.688	0.000226
4	rs17019871	93892176	T	ADD	705	2.079	0.1985	1.409	3.068	3.687	0.0002272
1	rs12058607	118222632	T	ADD	704	4.071	0.3812	1.928	8.594	3.682	0.0002313
11	rs11228713	56195251	A	ADD	705	2.606	0.2604	1.564	4.341	3.679	0.0002342
10	rs1168587	27968332	T	ADD	705	1.687	0.1424	1.276	2.23	3.673	0.0002398
3	rs9828785	43034582	G	ADD	705	1.91	0.1763	1.352	2.699	3.672	0.000241
12	rs763608	95973837	A	ADD	705	1.67	0.1396	1.27	2.195	3.671	0.0002412
8	rs4736166	141350968	C	ADD	705	1.721	0.1479	1.288	2.3	3.671	0.0002415
18	rs2717149	73066985	C	ADD	705	1.673	0.1403	1.271	2.202	3.669	0.0002435
22	rs4823908	47811851	A	ADD	704	0.5309	0.1726	0.3786	0.7446	-3.669	0.0002435
14	rs2236561	51487530	C	ADD	705	1.69	0.1433	1.276	2.239	3.663	0.0002493
19	rs2945989	41595102	T	ADD	704	0.529	0.1739	0.3763	0.7438	-3.662	0.0002503
19	rs2271842	41592618	C	ADD	705	0.5289	0.174	0.3761	0.7438	-3.662	0.0002507
2	rs16826700	230716661	G	ADD	705	2.056	0.197	1.397	3.024	3.658	0.000254
8	rs12155793	14286814	C	ADD	705	1.754	0.1537	1.298	2.37	3.657	0.0002556
4	rs4693460	83722044	A	ADD	705	0.603	0.1387	0.4595	0.7914	-3.647	0.0002656
6	rs781994	71414885	T	ADD	705	1.71	0.1472	1.281	2.282	3.644	0.0002682
7	rs2248465	107090864	C	ADD	705	1.773	0.1572	1.303	2.413	3.642	0.0002706
11	rs10768037	33927983	A	ADD	705	0.6021	0.1394	0.4581	0.7913	-3.638	0.0002743
3	rs13075375	191017277	A	ADD	705	1.661	0.1396	1.263	2.184	3.634	0.0002789
1	rs227114	69897330	C	ADD	705	0.4844	0.1997	0.3275	0.7165	-3.629	0.0002844
10	rs885333	98915613	A	ADD	704	0.5333	0.1733	0.3797	0.749	-3.627	0.0002863
11	rs644993	97046847	A	ADD	705	2.134	0.209	1.417	3.215	3.626	0.0002873
2	rs4671571	64454565	A	ADD	705	1.636	0.1359	1.254	2.135	3.622	0.0002918
19	rs17206379	41594059	A	ADD	705	0.533	0.1739	0.3791	0.7495	-3.618	0.0002965
11	rs7950677	59936065	A	ADD	705	0.3016	0.3313	0.1576	0.5774	-3.618	0.0002974
16	rs4784958	50579131	T	ADD	705	2.109	0.2063	1.407	3.16	3.616	0.0002988
7	rs17141494	19513490	A	ADD	703	6.718	0.5271	2.391	18.87	3.614	0.0003017
8	rs6988872	14296743	G	ADD	705	1.699	0.147	1.274	2.266	3.606	0.0003105
2	rs2042772	160370304	T	ADD	705	1.73	0.152	1.284	2.33	3.606	0.0003106
20	rs926475	9447399	C	ADD	705	0.5655	0.1583	0.4147	0.7711	-3.602	0.0003156
5	rs29775	172415629	A	ADD	705	1.657	0.1402	1.258	2.18	3.599	0.000319
17	rs4792606	15265393	C	ADD	705	1.803	0.1639	1.308	2.486	3.598	0.0003206
14	rs8008081	51486162	A	ADD	705	1.676	0.1435	1.265	2.22	3.598	0.0003207
1	rs12568304	106593945	A	ADD	705	0.5245	0.1794	0.369	0.7455	-3.597	0.0003216
11	rs10792551	70604711	C	ADD	705	1.64	0.1376	1.252	2.148	3.596	0.0003234
11	rs10899604	78587109	C	ADD	684	0.5822	0.1507	0.4333	0.7822	-3.59	0.0003301
11	rs12577186	56025986	C	ADD	704	2.45	0.2496	1.502	3.995	3.59	0.0003304
1	rs2885821	198429406	A	ADD	705	0.4499	0.2225	0.2909	0.6958	-3.59	0.0003308
4	rs7660665	83383208	A	ADD	704	0.5984	0.1431	0.4521	0.7921	-3.59	0.0003312
5	rs26408	171025988	C	ADD	705	1.622	0.1349	1.245	2.113	3.588	0.0003338
14	rs11159428	79486986	T	ADD	705	1.641	0.138	1.252	2.15	3.587	0.0003348
9	rs1227458	23174130	G	ADD	705	0.574	0.1548	0.4237	0.7774	-3.586	0.0003353
9	rs11789633	4311558	C	ADD	705	1.961	0.1878	1.357	2.833	3.586	0.0003362
7	rs1005229	155695751	G	ADD	705	1.72	0.1513	1.279	2.314	3.585	0.0003376
4	rs11941490	161688272	T	ADD	705	1.676	0.1445	1.263	2.225	3.577	0.000348
1	rs2096148	171568759	T	ADD	705	1.715	0.1508	1.276	2.305	3.576	0.0003485
16	rs565211	87395753	C	ADD	705	1.657	0.1412	1.256	2.185	3.575	0.0003497
9	rs10970780	32095254	A	ADD	705	1.816	0.1669	1.31	2.52	3.575	0.00035
2	rs1317902	29302509	A	ADD	704	1.948	0.1865	1.351	2.807	3.574	0.0003513
3	rs1490273	67425104	C	ADD	705	2.033	0.1987	1.378	3.002	3.572	0.0003543
8	rs4872508	21757321	A	ADD	705	0.4569	0.2193	0.2973	0.7023	-3.572	0.0003547
2	rs2020363	36134306	A	ADD	705	0.584	0.1508	0.4345	0.7848	-3.567	0.0003613
18	rs280976	4436528	T	ADD	705	0.5022	0.1931	0.344	0.7333	-3.566	0.0003622
3	rs11720810	191017315	T	ADD	705	1.643	0.1392	1.251	2.158	3.566	0.0003625
2	rs4324308	33884098	G	ADD	705	0.552	0.1666	0.3982	0.7652	-3.566	0.0003632
18	rs9963565	6640694	C	ADD	704	1.651	0.1405	1.253	2.174	3.565	0.0003633
15	rs8040885	29527586	A	ADD	705	0.6002	0.1432	0.4533	0.7947	-3.564	0.0003647
8	rs7825193	120190082	T	ADD	705	2.156	0.2156	1.413	3.29	3.564	0.000365
14	rs8004963	79494913	C	ADD	705	1.638	0.1384	1.249	2.148	3.564	0.0003652
14	rs1158314	79497485	G	ADD	705	1.638	0.1384	1.249	2.148	3.564	0.0003652
9	rs10738877	32084230	T	ADD	705	1.811	0.1668	1.306	2.512	3.563	0.0003669
6	rs3805931	43197407	A	ADD	705	0.5853	0.1506	0.4356	0.7863	-3.556	0.0003766
15	rs7174549	90264307	C	ADD	705	1.695	0.1485	1.267	2.268	3.554	0.0003798
9	rs1508318	32068175	T	ADD	705	1.809	0.1668	1.304	2.508	3.553	0.000381
17	rs644871	72370203	G	ADD	705	1.636	0.1386	1.247	2.147	3.552	0.0003827
11	rs10831626	11500547	A	ADD	705	1.648	0.1408	1.251	2.172	3.549	0.0003871
13	rs1553010	96795539	C	ADD	704	2.201	0.2226	1.423	3.405	3.545	0.0003931
9	rs10967186	2607099	C	ADD	705	0.6122	0.1385	0.4667	0.803	-3.544	0.0003936
6	rs2252022	53215161	A	ADD	705	1.728	0.1545	1.277	2.339	3.54	0.0003994
1	rs1011266	167913670	T	ADD	704	0.4839	0.2052	0.3236	0.7235	-3.537	0.0004043
6	rs11751562	149121994	C	ADD	705	1.628	0.1378	1.242	2.132	3.535	0.000407
9	rs842837	22634806	C	ADD	705	0.571	0.1586	0.4185	0.7791	-3.534	0.0004092
20	rs6056752	9540338	C	ADD	705	0.5844	0.152	0.4338	0.7873	-3.533	0.0004104
19	rs10406432	51957800	A	ADD	705	1.856	0.175	1.317	2.616	3.533	0.0004108
18	rs4890812	73069300	T	ADD	704	1.588	0.1309	1.228	2.052	3.531	0.0004133
4	rs1463844	30767041	G	ADD	705	0.6005	0.1444	0.4525	0.7971	-3.53	0.0004153
5	rs26337	68090330	T	ADD	705	0.6039	0.1429	0.4564	0.799	-3.53	0.0004157
7	rs1434960	44579517	C	ADD	703	6.326	0.5227	2.271	17.62	3.529	0.0004175
16	rs11648295	87432022	T	ADD	705	2.027	0.2002	1.369	3.001	3.528	0.0004182
13	rs9555357	106853162	T	ADD	705	1.805	0.1675	1.3	2.506	3.527	0.0004197
3	rs6550133	32447284	C	ADD	705	1.988	0.1949	1.357	2.913	3.526	0.000422
11	rs7107470	11506226	A	ADD	705	1.639	0.1401	1.245	2.157	3.526	0.0004221
18	rs7236560	54819490	A	ADD	701	1.656	0.143	1.251	2.191	3.525	0.0004236
11	rs4520594	11497437	G	ADD	705	1.61	0.1351	1.235	2.098	3.524	0.0004243
4	rs4539996	165927178	A	ADD	705	0.6013	0.1443	0.4532	0.7979	-3.524	0.0004246
16	rs11076445	59602893	A	ADD	705	0.5848	0.1523	0.4339	0.7882	-3.523	0.0004273
6	rs205353	91276193	A	ADD	705	4.007	0.3941	1.851	8.674	3.522	0.0004279
5	rs431604	172444208	C	ADD	705	1.636	0.1399	1.244	2.153	3.52	0.0004317
5	rs3131912	172494748	C	ADD	705	1.636	0.1399	1.244	2.153	3.52	0.0004317
14	rs10873326	79532652	G	ADD	705	1.636	0.1398	1.244	2.151	3.52	0.000432
1	rs6656841	30648574	C	ADD	705	0.6062	0.1423	0.4587	0.8011	-3.519	0.0004331
7	rs2158723	101006914	A	ADD	705	1.678	0.1471	1.258	2.239	3.519	0.0004334
13	rs2497588	24459920	G	ADD	705	1.663	0.1445	1.253	2.207	3.519	0.0004339
14	rs12147399	35945479	A	ADD	705	1.703	0.1513	1.266	2.291	3.517	0.0004358
12	rs1466771	129383974	T	ADD	705	0.6113	0.14	0.4646	0.8042	-3.516	0.0004374
16	rs1500359	59587450	T	ADD	705	0.5701	0.1598	0.4167	0.7798	-3.516	0.0004377
10	rs6482198	22376157	G	ADD	704	0.5191	0.1865	0.3602	0.7482	-3.515	0.000439
12	rs6538771	96004785	G	ADD	705	0.6171	0.1374	0.4715	0.8078	-3.514	0.0004419
6	rs2817110	53227516	C	ADD	705	1.633	0.1395	1.242	2.146	3.514	0.0004421
5	rs3843471	25314345	T	ADD	705	2.08	0.2084	1.382	3.129	3.513	0.0004425
11	rs1258854	133708748	A	ADD	705	1.626	0.1384	1.24	2.132	3.512	0.000445
11	rs7113296	24391649	C	ADD	704	0.5366	0.1773	0.3791	0.7596	-3.511	0.0004473
5	rs17343615	25063375	T	ADD	705	2.118	0.214	1.392	3.221	3.507	0.0004532
7	rs2301801	106657982	C	ADD	705	1.777	0.1639	1.289	2.45	3.507	0.0004538
11	rs1916060	37284297	T	ADD	704	0.6102	0.1409	0.463	0.8043	-3.506	0.0004557
12	rs10841914	21986068	A	ADD	705	1.681	0.1481	1.257	2.247	3.505	0.0004563
1	rs11184770	106480692	A	ADD	703	2.156	0.2193	1.403	3.313	3.503	0.0004595
10	rs1078336	129112051	T	ADD	705	0.4483	0.229	0.2862	0.7023	-3.503	0.0004606
1	rs10911417	181933998	C	ADD	672	2.322	0.2408	1.449	3.723	3.499	0.0004669
1	rs10489590	118253910	G	ADD	705	4.55	0.433	1.947	10.63	3.499	0.0004671
1	rs17037748	118259985	C	ADD	705	4.55	0.433	1.947	10.63	3.499	0.0004671
13	rs654804	52299506	T	ADD	704	1.613	0.1366	1.234	2.108	3.498	0.000469
17	rs12940911	50909763	T	ADD	705	1.616	0.1373	1.235	2.115	3.497	0.0004705
1	rs2741849	200640017	G	ADD	703	0.4527	0.2267	0.2903	0.7059	-3.496	0.0004721
4	rs11734837	93840443	G	ADD	705	0.3925	0.2677	0.2323	0.6632	-3.494	0.0004752
6	rs6922464	153748939	A	ADD	704	1.795	0.1674	1.293	2.491	3.493	0.0004775
12	rs10770872	21986082	C	ADD	704	1.68	0.1485	1.256	2.247	3.493	0.0004775
16	rs4782378	87196848	C	ADD	705	2.146	0.2187	1.398	3.294	3.493	0.0004781
2	rs10515940	201266944	A	ADD	705	2.001	0.1986	1.355	2.953	3.491	0.0004812
6	rs6918997	21181410	G	ADD	705	2.49	0.2613	1.492	4.155	3.491	0.0004817
8	rs7827623	10578341	G	ADD	703	0.5255	0.1845	0.366	0.7544	-3.488	0.000487
10	rs2767063	36161552	C	ADD	705	0.5259	0.1843	0.3665	0.7548	-3.486	0.0004896
20	rs6053977	6135441	T	ADD	705	1.867	0.1791	1.314	2.652	3.485	0.0004919
6	rs12196615	53176308	C	ADD	705	1.735	0.1581	1.272	2.364	3.484	0.0004936
21	rs2242698	35537905	A	ADD	705	1.897	0.184	1.323	2.721	3.482	0.0004984
21	rs4817710	35503902	T	ADD	705	1.922	0.1876	1.33	2.776	3.481	0.0004989
11	rs1473844	35849588	T	ADD	705	0.5894	0.1519	0.4377	0.7938	-3.481	0.0005001
11	rs7107985	56380068	A	ADD	705	1.954	0.1925	1.34	2.849	3.48	0.0005011
10	rs659280	115889571	C	ADD	705	1.897	0.184	1.323	2.721	3.48	0.0005021
9	rs11790563	2606042	T	ADD	704	0.6195	0.1377	0.473	0.8115	-3.477	0.0005068
3	rs4234306	156584525	T	ADD	705	1.653	0.1445	1.245	2.194	3.476	0.0005082
9	rs4526433	83051144	G	ADD	705	1.677	0.1487	1.253	2.244	3.476	0.0005089
5	rs17303064	34922725	G	ADD	705	2.359	0.2471	1.453	3.828	3.473	0.0005153
1	rs2696961	200648154	C	ADD	704	0.4556	0.2264	0.2923	0.7101	-3.472	0.0005161
10	rs1687721	27984392	A	ADD	705	1.648	0.1439	1.243	2.185	3.472	0.0005167
19	rs8107460	59906801	T	ADD	705	0.4347	0.24	0.2716	0.6958	-3.471	0.0005177
21	rs6516749	27279870	T	ADD	705	0.5673	0.1633	0.4119	0.7813	-3.471	0.0005184
6	rs7765744	9608255	T	ADD	705	0.2575	0.3909	0.1197	0.554	-3.471	0.0005188
21	rs2838053	41834843	G	ADD	705	0.6105	0.1422	0.462	0.8068	-3.47	0.000521
12	rs11106817	91953486	T	ADD	705	1.732	0.1584	1.27	2.363	3.469	0.0005232
16	rs8050599	49878173	C	ADD	704	0.6152	0.1401	0.4674	0.8095	-3.468	0.0005243
5	rs10942660	91479145	A	ADD	705	0.6262	0.135	0.4806	0.8159	-3.467	0.0005265
5	rs171725	172502826	A	ADD	705	1.592	0.1341	1.224	2.071	3.466	0.0005278
18	rs4940786	54834151	G	ADD	705	0.4748	0.2149	0.3116	0.7235	-3.466	0.000528
8	rs17714834	116480735	G	ADD	705	0.5865	0.1539	0.4338	0.7931	-3.466	0.0005282
9	rs12379034	122202487	G	ADD	705	1.859	0.179	1.309	2.64	3.464	0.0005316
9	rs12000290	83055038	A	ADD	693	1.737	0.1596	1.271	2.375	3.462	0.0005357
10	rs2767062	36161617	C	ADD	705	0.531	0.183	0.371	0.76	-3.46	0.0005407
11	rs7944669	5617622	T	ADD	705	1.665	0.1473	1.247	2.222	3.459	0.000542
14	rs2173147	51476891	C	ADD	705	1.639	0.143	1.239	2.169	3.457	0.000546
16	rs4784047	50574221	T	ADD	705	2.031	0.205	1.359	3.036	3.457	0.000546
5	rs370164	172448249	T	ADD	705	1.59	0.1342	1.222	2.069	3.457	0.000547
12	rs6582327	74703557	G	ADD	705	1.644	0.144	1.24	2.18	3.453	0.0005538
13	rs9559033	106839622	C	ADD	705	1.775	0.1662	1.282	2.458	3.453	0.0005539
8	rs1514701	19206223	A	ADD	705	0.5942	0.1507	0.4422	0.7985	-3.453	0.0005543
19	rs12979508	15516310	G	ADD	705	0.6134	0.1416	0.4648	0.8095	-3.453	0.0005551
1	rs6702078	168986290	A	ADD	705	1.786	0.1681	1.285	2.483	3.452	0.0005557
22	rs6008266	46332819	C	ADD	701	0.4961	0.203	0.3333	0.7386	-3.452	0.000556
5	rs13361289	91524973	C	ADD	705	0.6274	0.1351	0.4815	0.8175	-3.452	0.0005571
13	rs2146638	52299354	A	ADD	705	1.714	0.1562	1.262	2.328	3.451	0.0005581
5	rs2068326	102788113	T	ADD	705	2.314	0.2432	1.437	3.728	3.45	0.0005599
15	rs12443488	38322713	A	ADD	704	0.6114	0.1426	0.4623	0.8086	-3.45	0.0005604
10	rs4747161	72955238	A	ADD	705	0.4907	0.2064	0.3274	0.7354	-3.449	0.0005635
2	rs6753135	47511188	A	ADD	705	0.4816	0.2119	0.3179	0.7295	-3.449	0.0005636
5	rs17134155	111509595	T	ADD	705	1.807	0.1716	1.291	2.529	3.448	0.0005653
22	rs11704309	43390616	A	ADD	705	0.6003	0.1481	0.4491	0.8024	-3.447	0.0005674
14	rs17124780	51495256	G	ADD	705	1.639	0.1434	1.237	2.171	3.446	0.0005694
9	rs7850895	100955897	C	ADD	705	2.459	0.2611	1.474	4.102	3.445	0.0005701
2	rs735358	79326205	A	ADD	705	1.641	0.1439	1.238	2.176	3.443	0.000575
13	rs971955	64716983	G	ADD	705	1.625	0.141	1.233	2.143	3.443	0.0005751
5	rs1366642	4707214	C	ADD	705	1.587	0.1341	1.22	2.064	3.442	0.0005764
7	rs2028209	38518561	T	ADD	705	1.62	0.1401	1.231	2.131	3.442	0.000577
5	rs9313102	5176214	T	ADD	705	1.955	0.1949	1.335	2.865	3.441	0.0005787
1	rs1737498	165765782	T	ADD	705	0.2706	0.3801	0.1285	0.57	-3.439	0.0005843
18	rs10513918	62676197	A	ADD	705	0.5724	0.1624	0.4163	0.7869	-3.435	0.0005918
19	rs8104864	13831625	T	ADD	704	1.615	0.1396	1.228	2.123	3.432	0.0005996
13	rs2117001	64708897	C	ADD	704	1.625	0.1415	1.231	2.144	3.431	0.0006019
6	rs1125	150021109	A	ADD	705	1.625	0.1416	1.231	2.145	3.431	0.0006024
3	rs9879356	191022014	C	ADD	705	0.6065	0.1458	0.4558	0.8071	-3.43	0.0006035
5	rs13355434	49907490	T	ADD	704	0.5378	0.1809	0.3773	0.7666	-3.429	0.0006054
8	rs4871221	120536360	A	ADD	705	0.4965	0.2043	0.3327	0.741	-3.427	0.0006098
12	rs7297457	12813590	C	ADD	705	1.646	0.1455	1.238	2.189	3.425	0.0006153
14	rs10873476	96432245	T	ADD	704	1.714	0.1573	1.259	2.333	3.425	0.0006154
9	rs1227466	23171445	G	ADD	705	0.6112	0.1438	0.461	0.8102	-3.423	0.0006186
15	rs4372645	36057448	C	ADD	705	1.615	0.1402	1.227	2.126	3.42	0.0006266
16	rs7200927	86246025	A	ADD	704	1.599	0.1373	1.222	2.093	3.419	0.0006286
7	rs6967345	53123682	G	ADD	705	0.6108	0.1442	0.4605	0.8103	-3.419	0.000629
3	rs12494939	71515285	G	ADD	705	0.526	0.188	0.3639	0.7602	-3.418	0.0006298
9	rs10125592	122201556	G	ADD	705	1.842	0.1787	1.297	2.615	3.417	0.0006332
2	rs7574069	116461957	C	ADD	705	5.35	0.491	2.044	14.01	3.416	0.0006363
15	rs11070944	51168633	A	ADD	705	0.55	0.1751	0.3902	0.7752	-3.414	0.0006406
11	rs7943562	11496495	T	ADD	705	1.617	0.1409	1.227	2.131	3.413	0.0006423
2	rs17045361	116485454	A	ADD	705	5.347	0.4913	2.042	14.01	3.413	0.000643
10	rs17603971	54373561	C	ADD	705	1.767	0.1668	1.274	2.45	3.413	0.0006434
17	rs9896052	70930457	A	ADD	699	1.643	0.1456	1.235	2.186	3.409	0.0006517
1	rs4325195	200944728	C	ADD	705	1.634	0.1441	1.232	2.167	3.409	0.0006526
20	rs6139306	4013421	T	ADD	705	3.918	0.4006	1.787	8.591	3.408	0.0006533
2	rs3791850	171416346	T	ADD	705	0.5672	0.1665	0.4093	0.786	-3.406	0.0006593
1	rs2204309	198466594	C	ADD	705	0.59	0.1549	0.4355	0.7993	-3.406	0.0006597
5	rs35239	68064834	T	ADD	704	0.5332	0.1846	0.3713	0.7657	-3.406	0.0006599
8	rs13274472	142835556	C	ADD	705	1.727	0.1604	1.261	2.365	3.406	0.0006602
6	rs7767658	4666045	T	ADD	705	0.4005	0.2687	0.2365	0.6781	-3.405	0.0006604
15	rs899747	81313537	G	ADD	705	0.5619	0.1693	0.4032	0.783	-3.405	0.0006614
7	rs43016	90613861	A	ADD	705	1.586	0.1356	1.216	2.069	3.404	0.0006637
12	rs10506447	61419875	A	ADD	705	2.042	0.2099	1.354	3.081	3.403	0.0006672
14	rs2193128	79513758	C	ADD	705	1.628	0.1432	1.229	2.155	3.403	0.0006672
6	rs9392436	2816084	T	ADD	701	1.607	0.1394	1.223	2.111	3.402	0.0006681
14	rs12434850	76549333	T	ADD	705	0.5806	0.1599	0.4244	0.7942	-3.401	0.0006719
7	rs11767398	111917245	A	ADD	705	0.6204	0.1404	0.4711	0.8169	-3.4	0.0006731
9	rs9792498	114940354	C	ADD	704	1.635	0.1447	1.231	2.172	3.399	0.0006773
13	rs9536725	53911832	A	ADD	705	1.629	0.1436	1.23	2.159	3.399	0.0006774
7	rs6593048	53134995	C	ADD	702	0.6123	0.1444	0.4614	0.8125	-3.398	0.0006787
5	rs585219	177869504	A	ADD	705	1.678	0.1523	1.245	2.261	3.398	0.0006791
8	rs1193288	19190080	G	ADD	705	0.5975	0.1516	0.4439	0.8042	-3.398	0.0006797
15	rs6493668	29532660	A	ADD	705	0.6163	0.1425	0.4661	0.8148	-3.398	0.00068
7	rs12538806	70200777	A	ADD	705	0.5905	0.1551	0.4357	0.8002	-3.397	0.0006802
21	rs2827315	22559383	C	ADD	705	0.6288	0.1366	0.4812	0.8219	-3.396	0.0006838
13	rs1231061	27271083	T	ADD	705	1.66	0.1492	1.239	2.223	3.396	0.0006845
1	rs7526505	24447932	G	ADD	705	1.707	0.1575	1.254	2.324	3.395	0.0006853
6	rs16889393	24602442	A	ADD	705	3.99	0.4076	1.795	8.871	3.395	0.0006855
5	rs4867984	169946389	G	ADD	705	1.772	0.1685	1.274	2.465	3.395	0.000686
2	rs7563637	10429833	C	ADD	705	0.6155	0.143	0.4651	0.8146	-3.395	0.0006869
5	rs10040401	91512802	A	ADD	702	0.6332	0.1346	0.4864	0.8244	-3.394	0.0006876
11	rs11220729	126406689	T	ADD	705	0.4694	0.2228	0.3033	0.7265	-3.394	0.0006899
3	rs2048784	105639737	G	ADD	705	0.5122	0.1971	0.3481	0.7539	-3.393	0.000691
1	rs952635	66464473	G	ADD	705	1.632	0.1445	1.23	2.166	3.391	0.0006962
18	rs1893828	73083465	C	ADD	705	1.716	0.1593	1.256	2.345	3.389	0.0007004
8	rs2683313	19159884	A	ADD	701	0.598	0.1517	0.4441	0.805	-3.389	0.000701
15	rs4294800	90261698	A	ADD	705	1.642	0.1463	1.233	2.187	3.389	0.0007022
10	rs11187262	94803167	G	ADD	705	0.6249	0.1388	0.4761	0.8203	-3.388	0.0007046
2	rs2241165	171386625	G	ADD	705	0.5792	0.1613	0.4222	0.7945	-3.386	0.0007104
4	rs2045633	163657813	T	ADD	705	1.598	0.1384	1.218	2.096	3.384	0.000714
10	rs9971128	72958403	A	ADD	705	2.149	0.2261	1.38	3.347	3.384	0.0007155
11	rs2509236	131863443	A	ADD	705	1.647	0.1475	1.234	2.199	3.383	0.0007172
1	rs10919858	198470987	A	ADD	705	0.5926	0.1547	0.4375	0.8025	-3.382	0.0007198
22	rs5767743	45000658	C	ADD	705	1.821	0.1772	1.286	2.577	3.381	0.0007225
8	rs2919384	32679485	C	ADD	704	1.755	0.1665	1.267	2.433	3.381	0.0007233
5	rs4591711	23616744	T	ADD	705	0.5604	0.1713	0.4005	0.784	-3.38	0.000725
6	rs16885704	75595862	G	ADD	705	10.73	0.7023	2.71	42.51	3.38	0.0007258
17	rs11657251	46437329	A	ADD	705	2.531	0.2749	1.477	4.339	3.379	0.0007278
2	rs6436247	221858652	A	ADD	705	0.6083	0.1471	0.4559	0.8116	-3.379	0.0007286
4	rs17038921	109504410	C	ADD	705	0.08684	0.7233	0.02104	0.3584	-3.379	0.0007288
21	rs7278719	16607117	A	ADD	705	0.4717	0.2225	0.305	0.7296	-3.377	0.0007334
13	rs9540951	66412767	T	ADD	705	1.615	0.142	1.223	2.134	3.377	0.0007341
8	rs2171078	25877939	C	ADD	705	1.562	0.1322	1.206	2.025	3.376	0.0007355
5	rs4091221	163646454	T	ADD	705	1.673	0.1524	1.241	2.255	3.376	0.0007366
21	rs11088960	44959479	T	ADD	705	1.636	0.146	1.229	2.178	3.374	0.0007397
7	rs17166665	94585391	T	ADD	705	0.427	0.2522	0.2605	0.7	-3.374	0.0007399
1	rs10494565	181934531	C	ADD	705	2.198	0.2334	1.391	3.473	3.374	0.0007411
6	rs9371201	150186694	T	ADD	705	1.619	0.1428	1.224	2.142	3.373	0.0007423
11	rs562966	119581326	C	ADD	705	1.953	0.1985	1.324	2.883	3.372	0.0007457
13	rs17066636	76233170	T	ADD	705	3.247	0.3494	1.637	6.441	3.371	0.0007502
21	rs13047365	27326228	C	ADD	705	0.4061	0.2674	0.2405	0.6859	-3.37	0.0007511
15	rs990422	98377291	T	ADD	705	1.686	0.155	1.244	2.284	3.37	0.0007527
7	rs2158813	155270036	C	ADD	705	1.674	0.1529	1.24	2.258	3.369	0.000754
7	rs10263645	38603416	C	ADD	705	0.5696	0.1672	0.4104	0.7904	-3.367	0.0007601
10	rs7909338	132953337	C	ADD	699	1.633	0.1458	1.227	2.173	3.365	0.0007653
14	rs1959072	31402128	C	ADD	705	1.643	0.1476	1.23	2.194	3.365	0.0007655
18	rs1893829	73083303	T	ADD	700	1.732	0.1632	1.258	2.384	3.364	0.0007676
15	rs11858601	93010768	A	ADD	703	0.6197	0.1422	0.4689	0.819	-3.364	0.000768
12	rs1021870	65651611	C	ADD	705	0.613	0.1455	0.4609	0.8153	-3.363	0.00077
7	rs17346975	18330637	C	ADD	704	3.991	0.4116	1.781	8.941	3.363	0.0007722
7	rs12537544	14255098	C	ADD	705	1.847	0.1826	1.292	2.642	3.362	0.0007746
1	rs10158160	106507128	T	ADD	705	2.25	0.2412	1.402	3.609	3.362	0.0007747
7	rs982447	106760770	C	ADD	705	1.731	0.1632	1.257	2.383	3.361	0.0007758
3	rs9848178	69355880	G	ADD	705	0.449	0.2382	0.2815	0.7162	-3.361	0.0007759
7	rs847724	70215797	A	ADD	705	0.5938	0.1551	0.4382	0.8048	-3.361	0.0007778
6	rs13203985	24026157	A	ADD	705	0.5262	0.1911	0.3618	0.7653	-3.36	0.00078
11	rs10501357	56282676	C	ADD	705	2.004	0.2069	1.336	3.007	3.36	0.0007803
3	rs7625959	42921051	C	ADD	699	1.825	0.1791	1.284	2.592	3.357	0.0007876
4	rs4860771	67249699	A	ADD	705	1.632	0.1459	1.226	2.172	3.357	0.0007882
5	rs253482	16950446	C	ADD	704	1.673	0.1533	1.239	2.26	3.357	0.0007892
19	rs7255894	49157325	C	ADD	705	0.6256	0.1398	0.4757	0.8228	-3.355	0.0007937
8	rs11997248	114911418	T	ADD	705	1.916	0.1938	1.31	2.802	3.355	0.0007942
3	rs7627881	38822156	G	ADD	705	1.587	0.1376	1.212	2.078	3.354	0.0007952
5	rs4705377	149143607	A	ADD	705	1.58	0.1365	1.21	2.065	3.354	0.0007963
13	rs9646104	38372691	T	ADD	705	0.6093	0.1478	0.4561	0.8139	-3.353	0.0007986
1	rs2994339	241708043	C	ADD	705	0.5184	0.196	0.3531	0.7612	-3.352	0.0008012
18	rs17058466	71734333	A	ADD	705	15.25	0.8129	3.099	75.01	3.352	0.0008037
6	rs6917691	4676575	A	ADD	705	0.4057	0.2692	0.2394	0.6876	-3.351	0.0008054
20	rs3747925	6131117	C	ADD	705	1.817	0.1782	1.281	2.577	3.351	0.000806
1	rs17552579	169028852	G	ADD	705	1.89	0.1901	1.302	2.744	3.348	0.0008132
7	rs1012367	94626100	T	ADD	705	0.4368	0.2474	0.2689	0.7094	-3.348	0.0008142
13	rs9571383	64837435	T	ADD	705	1.6	0.1403	1.215	2.106	3.348	0.0008151
6	rs4870139	149938011	C	ADD	705	1.601	0.1405	1.215	2.108	3.347	0.0008155
6	rs4960042	4681582	A	ADD	705	0.4215	0.2581	0.2542	0.6991	-3.347	0.000817
13	rs9548541	38383368	T	ADD	705	0.6153	0.1451	0.463	0.8177	-3.347	0.0008173
18	rs2100510	59347457	A	ADD	705	3.736	0.3938	1.726	8.083	3.347	0.000818
12	rs17314214	24895928	T	ADD	704	1.83	0.1807	1.285	2.608	3.347	0.0008182
2	rs494904	44994684	C	ADD	705	1.583	0.1372	1.209	2.071	3.345	0.0008215
6	rs6932052	2814030	G	ADD	705	1.588	0.1382	1.211	2.082	3.344	0.0008253
9	rs7029365	111743036	A	ADD	704	0.6274	0.1394	0.4774	0.8246	-3.343	0.0008279
7	rs34325395	106901044	G	ADD	705	1.731	0.1641	1.255	2.387	3.343	0.0008283
5	rs4412086	4727868	A	ADD	705	0.6261	0.1401	0.4758	0.8239	-3.343	0.000829
12	rs7978232	96005714	A	ADD	705	0.62	0.143	0.4684	0.8206	-3.342	0.0008308
7	rs697528	16780924	T	ADD	705	0.4502	0.2388	0.2819	0.7189	-3.342	0.0008309
9	rs13284239	118785105	C	ADD	701	1.603	0.1412	1.215	2.114	3.342	0.0008326
7	rs10953714	111918508	C	ADD	705	0.6247	0.1408	0.474	0.8232	-3.341	0.0008338
8	rs6995190	5516257	C	ADD	705	0.3829	0.2874	0.218	0.6724	-3.341	0.0008346
15	rs11633291	92738374	G	ADD	705	1.581	0.1372	1.209	2.069	3.341	0.0008346
1	rs2587368	112239430	A	ADD	701	1.621	0.1446	1.221	2.152	3.341	0.0008361
19	rs8106403	13833051	A	ADD	705	1.599	0.1405	1.214	2.105	3.34	0.000838
3	rs9832875	42922797	T	ADD	705	1.821	0.1795	1.281	2.588	3.339	0.0008396
11	rs11222149	129904698	T	ADD	705	0.4758	0.2224	0.3077	0.7359	-3.339	0.0008416
13	rs7995461	109909778	C	ADD	704	1.602	0.1411	1.215	2.112	3.338	0.0008451
13	rs17066634	76231588	A	ADD	705	3.18	0.3467	1.612	6.275	3.337	0.0008464
2	rs1004391	75807546	T	ADD	705	1.759	0.1693	1.262	2.452	3.336	0.0008495
10	rs10999864	72955397	G	ADD	705	0.478	0.2213	0.3098	0.7375	-3.336	0.0008502
12	rs9943743	126284872	T	ADD	705	1.621	0.1448	1.22	2.153	3.335	0.0008537
16	rs8059926	1701320	G	ADD	705	0.6209	0.1429	0.4692	0.8216	-3.335	0.0008541
13	rs3782984	96817699	C	ADD	699	2.189	0.2351	1.381	3.47	3.333	0.0008585
2	rs7572718	33881959	T	ADD	705	0.5719	0.1677	0.4117	0.7944	-3.333	0.0008594
18	rs7240474	2138009	C	ADD	705	2.997	0.3293	1.572	5.715	3.333	0.0008598
8	rs1053917	104412862	A	ADD	704	0.6337	0.1369	0.4845	0.8287	-3.333	0.0008601
11	rs6484915	37240108	T	ADD	705	0.6296	0.1388	0.4796	0.8265	-3.333	0.0008601
12	rs10505823	18571983	A	ADD	668	1.671	0.154	1.235	2.259	3.332	0.0008607
2	rs10190553	4174118	T	ADD	705	1.603	0.1417	1.215	2.116	3.332	0.0008613
22	rs240082	32428417	G	ADD	704	2.726	0.301	1.511	4.917	3.332	0.0008625
21	rs9979356	44055402	C	ADD	705	1.697	0.1588	1.243	2.316	3.331	0.000866
9	rs10760682	101218882	G	ADD	705	1.598	0.1407	1.213	2.105	3.331	0.0008667
2	rs1438607	222768195	G	ADD	705	1.587	0.1388	1.209	2.084	3.33	0.0008694
13	rs11839205	96818738	T	ADD	705	2.183	0.2345	1.378	3.457	3.328	0.0008732
1	rs12066561	56548409	C	ADD	705	2.025	0.212	1.337	3.069	3.328	0.0008741
3	rs1120653	67498020	A	ADD	705	1.811	0.1785	1.276	2.57	3.327	0.0008782
9	rs7035064	100971561	G	ADD	705	2.375	0.26	1.427	3.953	3.327	0.0008788
4	rs11729944	83754904	A	ADD	705	2.307	0.2513	1.41	3.774	3.326	0.0008796
4	rs11734355	83755303	G	ADD	705	2.307	0.2513	1.41	3.774	3.326	0.0008796
14	rs4982673	22336283	C	ADD	704	0.5304	0.1907	0.365	0.7707	-3.326	0.0008813
4	rs10032771	156961308	C	ADD	705	0.5741	0.1669	0.4139	0.7963	-3.325	0.0008851
20	rs11696125	24577071	T	ADD	703	0.5715	0.1683	0.4109	0.7949	-3.324	0.0008878
10	rs4348801	5597759	A	ADD	704	0.6205	0.1436	0.4683	0.8223	-3.323	0.0008917
7	rs10226436	26600388	A	ADD	705	1.573	0.1363	1.204	2.055	3.322	0.0008942
10	rs17144704	8943233	T	ADD	705	2.561	0.2831	1.47	4.46	3.321	0.0008973
8	rs11992231	14834552	G	ADD	705	0.5419	0.1846	0.3774	0.7781	-3.319	0.000902
2	rs1446927	238531798	A	ADD	705	0.5693	0.1697	0.4082	0.794	-3.319	0.0009036
2	rs748861	23608585	G	ADD	705	0.6226	0.1428	0.4707	0.8237	-3.319	0.0009039
8	rs10086964	123612439	T	ADD	705	1.607	0.1429	1.214	2.126	3.318	0.0009065
2	rs9967756	10433880	G	ADD	705	0.6289	0.1398	0.4782	0.8271	-3.318	0.0009069
1	rs12074930	160331092	T	ADD	705	3.94	0.4133	1.753	8.858	3.317	0.0009084
20	rs3844457	6091379	C	ADD	705	0.6299	0.1394	0.4793	0.8278	-3.316	0.0009121
4	rs6842536	83758630	C	ADD	705	2.289	0.2498	1.403	3.735	3.316	0.0009137
2	rs1866556	104604613	G	ADD	705	2.423	0.2669	1.436	4.088	3.316	0.0009139
11	rs7116702	126426516	A	ADD	705	0.4799	0.2214	0.311	0.7407	-3.316	0.0009147
6	rs6913875	53166638	G	ADD	705	1.648	0.1506	1.226	2.213	3.315	0.0009149
4	rs6830548	10882199	A	ADD	700	0.3728	0.2976	0.208	0.668	-3.315	0.000915
11	rs3934815	11488870	A	ADD	705	1.584	0.1387	1.207	2.078	3.315	0.0009169
11	rs11602638	11246975	T	ADD	705	0.5606	0.1747	0.398	0.7895	-3.313	0.0009231
10	rs9663977	4507381	A	ADD	705	1.673	0.1553	1.234	2.268	3.313	0.0009243
5	rs13174080	25012249	C	ADD	704	1.585	0.1391	1.207	2.082	3.313	0.0009245
12	rs12817969	75071963	T	ADD	705	0.5492	0.1809	0.3853	0.783	-3.312	0.0009254
2	rs2118666	222808767	T	ADD	705	1.579	0.138	1.205	2.07	3.312	0.0009261
8	rs827584	104427488	C	ADD	705	0.6359	0.1367	0.4865	0.8313	-3.312	0.0009265
2	rs7563835	10430031	T	ADD	704	1.642	0.1499	1.224	2.203	3.31	0.0009344
2	rs1013262	222799023	C	ADD	705	1.578	0.1379	1.204	2.068	3.309	0.0009352
1	rs2274616	144247439	T	ADD	705	1.853	0.1864	1.286	2.67	3.308	0.0009391
1	rs2274615	144249496	A	ADD	705	1.853	0.1864	1.286	2.67	3.308	0.0009391
5	rs1198963	141703049	C	ADD	705	1.68	0.1568	1.235	2.284	3.308	0.0009393
7	rs2712230	107081387	C	ADD	704	1.71	0.1623	1.244	2.351	3.308	0.0009405
2	rs17649532	16982959	G	ADD	705	0.5243	0.1952	0.3576	0.7687	-3.307	0.0009431
17	rs6501801	70958625	C	ADD	705	1.745	0.1683	1.254	2.427	3.306	0.0009461
1	rs16859552	180952550	A	ADD	705	3.226	0.3544	1.611	6.46	3.305	0.00095
19	rs12151150	51945124	C	ADD	705	1.604	0.143	1.212	2.123	3.305	0.0009509
6	rs17041	108960186	C	ADD	705	1.586	0.1395	1.206	2.085	3.304	0.000952
1	rs2297916	17837781	T	ADD	705	0.4185	0.2637	0.2496	0.7016	-3.304	0.0009522
13	rs9583173	106862057	C	ADD	705	1.652	0.1519	1.227	2.225	3.304	0.0009527
10	rs2486681	94795645	A	ADD	705	0.6329	0.1384	0.4825	0.8302	-3.304	0.0009534
13	rs11147854	41017371	C	ADD	705	0.645	0.1328	0.4972	0.8368	-3.302	0.00096
14	rs2373256	86204160	A	ADD	705	0.6375	0.1364	0.488	0.8329	-3.301	0.0009641
7	rs10242744	11546318	A	ADD	705	0.507	0.2058	0.3387	0.759	-3.3	0.0009663
14	rs7160236	79586334	G	ADD	705	1.611	0.1446	1.214	2.139	3.299	0.0009717
7	rs12112953	45623449	G	ADD	705	0.4871	0.2181	0.3177	0.7469	-3.298	0.0009739
6	rs454182	28619143	C	ADD	705	0.5885	0.1608	0.4295	0.8065	-3.298	0.0009742
5	rs7446719	91467629	T	ADD	705	1.645	0.151	1.224	2.212	3.298	0.0009744
11	rs17828175	78556382	G	ADD	703	1.627	0.1478	1.218	2.174	3.296	0.0009807
6	rs16874275	13756843	C	ADD	705	0.3105	0.3549	0.1549	0.6225	-3.295	0.0009828
4	rs17050442	139622934	G	ADD	681	2.458	0.273	1.44	4.197	3.295	0.0009834
12	rs11049933	28986244	T	ADD	705	0.5714	0.1698	0.4096	0.7971	-3.295	0.0009844
18	rs509620	72846603	G	ADD	705	1.73	0.1663	1.249	2.396	3.294	0.000986
21	rs2838401	44063506	A	ADD	705	1.695	0.1602	1.238	2.32	3.294	0.0009871
15	rs16943389	87963686	C	ADD	705	1.834	0.1842	1.278	2.631	3.293	0.0009899
5	rs7729820	179820874	T	ADD	705	1.574	0.1378	1.202	2.062	3.293	0.0009902
4	rs716399	166879148	C	ADD	705	1.733	0.1669	1.249	2.404	3.293	0.0009924
13	rs9514962	108476114	T	ADD	705	0.5292	0.1933	0.3623	0.7729	-3.293	0.0009928
10	rs1168579	27953249	G	ADD	705	1.572	0.1375	1.201	2.059	3.291	0.0009978
1	rs667357	20745281	A	ADD	704	0.6335	0.1388	0.4826	0.8315	-3.289	0.001005
8	rs7844819	39814692	G	ADD	704	1.826	0.183	1.275	2.613	3.289	0.001006
10	rs2478236	94787953	A	ADD	704	0.6341	0.1385	0.4833	0.8319	-3.289	0.001006
8	rs12543318	88937456	C	ADD	704	1.595	0.142	1.208	2.107	3.288	0.001008
8	rs13248967	114920075	A	ADD	704	1.94	0.2017	1.307	2.881	3.286	0.001015
9	rs877640	111703346	G	ADD	705	0.62	0.1455	0.4662	0.8246	-3.286	0.001017
1	rs4652852	34886876	G	ADD	705	0.605	0.153	0.4482	0.8165	-3.285	0.001018
1	rs17725494	215955969	G	ADD	705	0.6338	0.1388	0.4828	0.8319	-3.286	0.001018
1	rs16856420	179003051	A	ADD	705	0.1853	0.5133	0.06776	0.5067	-3.284	0.001022
13	rs9634385	22536279	A	ADD	705	0.5845	0.1635	0.4242	0.8053	-3.284	0.001023
5	rs2344386	92874408	T	ADD	703	0.5318	0.1923	0.3648	0.7752	-3.284	0.001025
13	rs9301077	105314455	G	ADD	705	1.586	0.1405	1.204	2.089	3.283	0.001026
8	rs12334730	30119888	T	ADD	705	0.3026	0.3641	0.1483	0.6177	-3.283	0.001027
10	rs2420992	123847423	T	ADD	705	1.581	0.1395	1.203	2.078	3.283	0.001027
2	rs6715748	9691782	G	ADD	705	0.3291	0.3386	0.1695	0.6391	-3.282	0.001029
4	rs4833798	123178848	T	ADD	705	1.833	0.1846	1.276	2.632	3.282	0.001031
4	rs6850993	123181828	T	ADD	705	1.833	0.1846	1.276	2.632	3.282	0.001031
8	rs11986063	117709496	T	ADD	705	2.116	0.2285	1.352	3.312	3.281	0.001034
8	rs7000337	14247697	T	ADD	704	1.592	0.1417	1.206	2.101	3.28	0.001036
19	rs10401422	51936370	A	ADD	703	1.598	0.1429	1.208	2.115	3.28	0.001036
14	rs7158089	31380554	C	ADD	704	1.626	0.1482	1.216	2.174	3.278	0.001044
18	rs7234569	60007060	T	ADD	705	1.81	0.181	1.269	2.581	3.278	0.001044
13	rs9532895	41018993	A	ADD	705	1.538	0.1315	1.189	1.991	3.277	0.00105
14	rs1028263	79519908	T	ADD	705	1.595	0.1425	1.206	2.109	3.277	0.00105
14	rs12147538	35945795	A	ADD	704	1.654	0.1536	1.224	2.235	3.277	0.001051
9	rs10757754	28510208	A	ADD	705	1.597	0.1428	1.207	2.113	3.276	0.001052
12	rs606257	18679315	A	ADD	685	1.6	0.1434	1.208	2.119	3.276	0.001054
13	rs9556701	96781769	G	ADD	705	1.749	0.1707	1.252	2.444	3.275	0.001056
1	rs587675	106451791	G	ADD	705	2.014	0.2138	1.325	3.062	3.275	0.001058
19	rs4804791	7703495	T	ADD	705	0.2468	0.4272	0.1068	0.5703	-3.275	0.001058
1	rs12401622	144260221	T	ADD	705	1.842	0.1866	1.278	2.656	3.274	0.001059
12	rs12826452	75097994	T	ADD	705	0.5454	0.1852	0.3794	0.7841	-3.274	0.001062
8	rs3763548	72602437	T	ADD	705	1.661	0.1551	1.226	2.252	3.272	0.001067
3	rs4684731	10641664	C	ADD	705	0.4018	0.2787	0.2327	0.6938	-3.271	0.00107
5	rs17692869	4707629	C	ADD	705	1.561	0.1362	1.195	2.039	3.271	0.001072
17	rs4789590	69413335	C	ADD	705	1.601	0.1438	1.207	2.122	3.271	0.001073
15	rs7177901	36107003	A	ADD	700	1.602	0.1441	1.208	2.125	3.27	0.001074
2	rs980316	115427296	C	ADD	705	1.565	0.1371	1.197	2.048	3.269	0.00108
18	rs6506569	8265857	C	ADD	705	1.563	0.1367	1.196	2.044	3.269	0.00108
4	rs9991712	147188354	A	ADD	705	0.3274	0.3416	0.1676	0.6395	-3.269	0.001081
8	rs10110900	128640241	A	ADD	705	0.6403	0.1364	0.49	0.8366	-3.268	0.001085
2	rs953071	11924066	G	ADD	705	1.574	0.1388	1.199	2.066	3.266	0.00109
3	rs7631991	13259746	G	ADD	705	0.464	0.2351	0.2927	0.7356	-3.266	0.001091
10	rs10763432	58302390	G	ADD	703	0.5383	0.1897	0.3711	0.7807	-3.264	0.001097
1	rs17037632	118138662	T	ADD	705	4.016	0.4259	1.743	9.254	3.264	0.001099
8	rs11135905	25881566	A	ADD	703	1.544	0.1333	1.189	2.005	3.261	0.001111
2	rs7557705	74009149	T	ADD	705	2.441	0.2737	1.428	4.174	3.26	0.001112
7	rs11773084	148089577	C	ADD	705	0.6338	0.1399	0.4819	0.8337	-3.26	0.001113
12	rs11108958	96204315	T	ADD	704	0.5205	0.2004	0.3514	0.7708	-3.259	0.001118
14	rs8021892	21200268	G	ADD	705	2.22	0.2447	1.374	3.586	3.259	0.001118
9	rs12352272	18654041	C	ADD	704	0.6157	0.1489	0.4599	0.8242	-3.259	0.00112
13	rs1330913	22345593	C	ADD	705	1.728	0.1678	1.243	2.401	3.257	0.001124
2	rs2293563	29303323	T	ADD	705	1.774	0.176	1.256	2.505	3.257	0.001127
11	rs2706646	12252985	A	ADD	705	0.5999	0.1569	0.441	0.8159	-3.257	0.001127
19	rs8099878	50711441	G	ADD	704	1.573	0.1391	1.198	2.066	3.257	0.001128
1	rs6131	167847509	A	ADD	705	0.5495	0.1839	0.3832	0.788	-3.256	0.001131
2	rs12991695	11920305	C	ADD	705	0.64	0.1371	0.4892	0.8372	-3.256	0.001132
13	rs9576641	38381893	T	ADD	704	0.6201	0.1468	0.4651	0.8268	-3.255	0.001132
4	rs1493716	76483520	G	ADD	705	0.2946	0.3755	0.1411	0.6149	-3.255	0.001134
5	rs10045122	49906220	A	ADD	705	0.4894	0.2196	0.3183	0.7526	-3.254	0.001137
3	rs2098930	153371624	A	ADD	705	0.5795	0.1677	0.4172	0.805	-3.253	0.001141
9	rs670126	22631126	C	ADD	705	0.5983	0.1579	0.439	0.8153	-3.253	0.001142
10	rs7918988	37050303	C	ADD	705	1.785	0.1781	1.259	2.531	3.253	0.001143
19	rs397276	49159245	C	ADD	705	0.6358	0.1392	0.484	0.8353	-3.253	0.001143
21	rs2834829	35488764	G	ADD	703	2.152	0.2357	1.356	3.416	3.251	0.001148
22	rs4823975	47816129	T	ADD	705	0.5512	0.1832	0.3849	0.7893	-3.251	0.001148
1	rs2292566	224086276	A	ADD	705	1.849	0.1891	1.277	2.679	3.251	0.001149
14	rs7154496	102777170	T	ADD	705	0.6274	0.1434	0.4737	0.831	-3.251	0.001149
1	rs869111	245818990	G	ADD	705	0.6503	0.1324	0.5017	0.843	-3.25	0.001153
14	rs8017398	75287228	C	ADD	705	1.687	0.1609	1.231	2.312	3.25	0.001153
2	rs17399261	222702328	A	ADD	705	1.556	0.1361	1.192	2.032	3.25	0.001155
12	rs10492248	44329880	C	ADD	705	1.659	0.1558	1.222	2.251	3.248	0.001163
8	rs11167136	143308722	A	ADD	705	0.638	0.1384	0.4864	0.8368	-3.246	0.001168
12	rs4963594	24899153	G	ADD	705	1.792	0.1797	1.26	2.548	3.246	0.001169
7	rs10429063	70175414	G	ADD	703	2.073	0.2245	1.335	3.218	3.246	0.00117
7	rs3095031	111916214	A	ADD	705	0.539	0.1904	0.3711	0.7828	-3.246	0.00117
13	rs956254	36945676	G	ADD	704	10.11	0.7126	2.5	40.84	3.246	0.00117
10	rs7077676	129215419	C	ADD	705	1.633	0.1511	1.214	2.196	3.245	0.001174
11	rs627497	64395739	T	ADD	705	1.89	0.1962	1.287	2.776	3.245	0.001174
10	rs11187152	94490091	A	ADD	705	0.396	0.2855	0.2263	0.693	-3.245	0.001176
3	rs9849682	156572679	C	ADD	704	1.555	0.136	1.191	2.03	3.244	0.001177
4	rs17045377	165847618	C	ADD	705	0.6108	0.1519	0.4535	0.8227	-3.244	0.001178
2	rs11126537	76598448	G	ADD	705	0.6372	0.1389	0.4853	0.8367	-3.244	0.00118
4	rs3762885	83524302	T	ADD	705	0.5595	0.1791	0.3938	0.7948	-3.242	0.001187
4	rs17019874	93893913	C	ADD	704	0.3705	0.3063	0.2033	0.6753	-3.242	0.001187
16	rs4453471	81672439	C	ADD	704	1.857	0.1909	1.277	2.699	3.242	0.001187
2	rs13006848	192222995	G	ADD	705	1.733	0.1695	1.243	2.415	3.242	0.001189
7	rs803173	90611296	T	ADD	704	1.563	0.1378	1.193	2.048	3.241	0.001189
9	rs11542344	130719998	A	ADD	705	2.691	0.3054	1.479	4.896	3.241	0.00119
11	rs521841	119585736	C	ADD	705	2.16	0.2376	1.356	3.441	3.241	0.00119
5	rs6869061	25051322	G	ADD	705	1.563	0.1377	1.193	2.047	3.24	0.001194
6	rs1337820	50043316	C	ADD	704	0.6266	0.1443	0.4722	0.8314	-3.24	0.001197
6	rs228146	55744214	A	ADD	705	1.555	0.1363	1.19	2.031	3.239	0.001199
19	rs11880216	49136256	T	ADD	705	0.6383	0.1386	0.4865	0.8376	-3.238	0.001202
2	rs10195376	61714493	C	ADD	705	0.6338	0.1409	0.4808	0.8353	-3.238	0.001205
8	rs1554057	66452141	G	ADD	704	0.4351	0.2571	0.2629	0.72	-3.238	0.001205
15	rs6496874	90276347	A	ADD	705	1.623	0.1495	1.21	2.175	3.237	0.001207
9	rs10968110	27782965	C	ADD	705	0.6398	0.138	0.4881	0.8384	-3.237	0.001209
14	rs10145836	91823722	A	ADD	705	1.56	0.1373	1.192	2.041	3.236	0.001211
3	rs7616936	85886475	C	ADD	705	0.4817	0.2257	0.3095	0.7498	-3.236	0.001213
15	rs2727106	98377307	T	ADD	705	1.655	0.1557	1.22	2.246	3.236	0.001213
3	rs12634229	113858998	C	ADD	705	0.4017	0.2819	0.2312	0.698	-3.236	0.001214
20	rs10485781	52857941	G	ADD	705	0.4803	0.2266	0.3081	0.749	-3.235	0.001215
7	rs1019179	38185501	G	ADD	705	0.5768	0.1701	0.4133	0.805	-3.235	0.001216
8	rs11776158	13528492	T	ADD	705	0.6138	0.1509	0.4566	0.825	-3.234	0.001219
22	rs6008604	47045825	C	ADD	705	0.5741	0.1716	0.4102	0.8036	-3.234	0.00122
13	rs9571299	64380879	G	ADD	705	1.61	0.1472	1.206	2.148	3.233	0.001223
13	rs9571300	64382097	T	ADD	705	1.61	0.1472	1.206	2.148	3.233	0.001223
4	rs499629	146578326	G	ADD	705	0.3856	0.2947	0.2164	0.6871	-3.233	0.001224
5	rs4273628	91432417	T	ADD	705	1.574	0.1403	1.195	2.071	3.233	0.001227
13	rs1999078	69642883	T	ADD	705	0.5458	0.1873	0.378	0.7879	-3.232	0.001228
19	rs1637995	911445	A	ADD	705	3.948	0.4249	1.717	9.08	3.232	0.001229
2	rs748860	23608453	C	ADD	705	0.6301	0.1429	0.4762	0.8338	-3.232	0.00123
15	rs11631646	98377782	C	ADD	703	1.651	0.1551	1.218	2.237	3.232	0.001231
19	rs13345388	702553	G	ADD	705	0.6439	0.1362	0.493	0.8409	-3.231	0.001232
15	rs3784650	92733859	T	ADD	705	1.584	0.1424	1.198	2.094	3.231	0.001235
16	rs7184896	72691812	G	ADD	705	0.3574	0.3184	0.1915	0.6672	-3.231	0.001235
5	rs1904173	25455846	T	ADD	705	1.945	0.206	1.299	2.913	3.23	0.001237
1	rs4077887	81219801	T	ADD	705	0.11	0.6834	0.02881	0.4198	-3.23	0.001238
16	rs1424262	59603688	T	ADD	705	1.615	0.1484	1.207	2.16	3.23	0.001238
18	rs11663222	44774140	T	ADD	704	0.6367	0.1398	0.4842	0.8374	-3.23	0.001238
14	rs8004456	92066936	A	ADD	704	0.6439	0.1363	0.4929	0.8411	-3.23	0.001239
15	rs166575	43169290	G	ADD	705	2.062	0.2241	1.329	3.199	3.23	0.001239
1	rs12026453	106496898	G	ADD	705	2.207	0.2451	1.365	3.567	3.23	0.00124
7	rs859524	38956730	G	ADD	705	0.2987	0.3741	0.1435	0.6219	-3.229	0.001241
14	rs1033903	102758973	C	ADD	705	0.6288	0.1437	0.4744	0.8333	-3.229	0.001242
6	rs4706711	69653101	C	ADD	705	2.818	0.3209	1.502	5.286	3.228	0.001245
11	rs502611	132095796	G	ADD	705	1.603	0.1462	1.204	2.135	3.228	0.001245
13	rs7320510	29895831	A	ADD	705	1.587	0.143	1.199	2.1	3.228	0.001246
6	rs1618449	68881306	G	ADD	705	1.602	0.146	1.203	2.133	3.227	0.001249
1	rs3006917	241708594	T	ADD	705	0.5323	0.1954	0.3629	0.7807	-3.227	0.00125
12	rs7310134	95999229	A	ADD	705	0.6305	0.1429	0.4765	0.8344	-3.227	0.001251
6	rs10782310	149985287	G	ADD	705	1.572	0.1403	1.194	2.07	3.226	0.001255
14	rs10498440	51483323	C	ADD	705	1.561	0.1381	1.191	2.047	3.225	0.001258
4	rs1519242	125063509	T	ADD	705	1.782	0.1791	1.254	2.531	3.225	0.001259
4	rs10034152	125066927	T	ADD	705	1.782	0.1791	1.254	2.531	3.225	0.001259
11	rs652959	74920478	C	ADD	705	1.849	0.1906	1.272	2.686	3.224	0.001263
7	rs17172062	42461315	T	ADD	705	2.398	0.2713	1.409	4.08	3.224	0.001265
4	rs12233744	139760847	T	ADD	705	0.6127	0.152	0.4548	0.8253	-3.224	0.001266
10	rs11013904	24445502	C	ADD	704	2.523	0.2871	1.437	4.43	3.223	0.001267
11	rs2282602	133219732	A	ADD	705	1.587	0.1433	1.198	2.101	3.222	0.001272
5	rs3776763	171480155	A	ADD	705	0.4245	0.266	0.2521	0.715	-3.221	0.001275
10	rs2057599	23471624	C	ADD	705	0.5396	0.1915	0.3708	0.7854	-3.222	0.001275
22	rs11912636	43390522	A	ADD	703	0.6108	0.153	0.4526	0.8245	-3.221	0.001276
5	rs1834925	5174337	G	ADD	705	1.95	0.2073	1.299	2.927	3.221	0.001277
5	rs6556038	172031702	T	ADD	705	1.98	0.212	1.306	3	3.221	0.001279
1	rs7512685	217005035	G	ADD	705	0.6438	0.1368	0.4924	0.8417	-3.22	0.001283
7	rs854552	94765860	C	ADD	705	0.6017	0.1578	0.4416	0.8197	-3.22	0.001283
12	rs12296202	129374610	C	ADD	703	1.708	0.1662	1.233	2.365	3.22	0.001283
17	rs6501798	70956242	C	ADD	705	1.72	0.1685	1.236	2.393	3.22	0.001283
2	rs13411881	74005208	C	ADD	705	2.396	0.2714	1.407	4.078	3.219	0.001287
3	rs9839875	123337347	G	ADD	705	1.677	0.1606	1.224	2.297	3.218	0.00129
13	rs9592407	64722969	T	ADD	705	1.59	0.1441	1.199	2.108	3.218	0.00129
7	rs10950509	14148261	T	ADD	697	1.569	0.1399	1.192	2.064	3.218	0.001291
8	rs2672260	19166892	C	ADD	705	0.6139	0.1517	0.456	0.8263	-3.218	0.001292
15	rs16940850	56931491	A	ADD	704	0.6036	0.1569	0.4438	0.8209	-3.217	0.001294
12	rs17315467	24947932	G	ADD	704	1.98	0.2124	1.306	3.003	3.216	0.001299
13	rs2497587	24459804	A	ADD	705	1.682	0.1617	1.225	2.31	3.216	0.001299
10	rs856534	94800655	A	ADD	705	0.6373	0.1401	0.4843	0.8387	-3.216	0.001302
14	rs10348	31400011	C	ADD	684	1.637	0.1534	1.212	2.212	3.216	0.001302
15	rs4965274	98402494	G	ADD	705	1.657	0.157	1.218	2.254	3.216	0.001302
5	rs2910111	177726367	C	ADD	705	0.4238	0.267	0.2511	0.7152	-3.215	0.001303
22	rs6008263	46330869	T	ADD	705	0.5243	0.2008	0.3537	0.7772	-3.215	0.001305
12	rs3809272	110284641	A	ADD	705	1.592	0.1447	1.199	2.114	3.215	0.001306
5	rs251253	172412942	G	ADD	703	1.549	0.1362	1.186	2.023	3.215	0.001307
10	rs10740998	22351311	T	ADD	705	0.5625	0.179	0.3961	0.7989	-3.214	0.001307
14	rs4271525	51478737	A	ADD	704	1.573	0.1408	1.193	2.073	3.215	0.001307
9	rs7021104	126010659	A	ADD	705	1.674	0.1604	1.223	2.293	3.214	0.001308
2	rs1128552	238664622	C	ADD	705	0.5743	0.1725	0.4096	0.8054	-3.214	0.001309
6	rs2180346	168687447	C	ADD	705	1.961	0.2095	1.3	2.956	3.214	0.001309
1	rs7528765	106523314	G	ADD	704	2.129	0.2351	1.343	3.375	3.214	0.001311
3	rs13353497	46573381	T	ADD	705	1.556	0.1376	1.188	2.037	3.212	0.001317
8	rs713368	104265889	A	ADD	705	0.65	0.1341	0.4998	0.8454	-3.212	0.001317
2	rs707025	154896769	T	ADD	705	1.543	0.1351	1.184	2.011	3.211	0.001322
5	rs10042501	5179400	A	ADD	704	1.946	0.2074	1.296	2.923	3.211	0.001323
8	rs3808553	104406543	G	ADD	705	0.6462	0.136	0.4951	0.8436	-3.211	0.001323
11	rs7934426	37270065	G	ADD	705	0.6381	0.1399	0.485	0.8394	-3.211	0.001323
19	rs1862348	51927555	A	ADD	705	1.598	0.1461	1.2	2.128	3.21	0.001329
2	rs4361150	75888607	A	ADD	705	1.687	0.1629	1.226	2.321	3.209	0.00133
14	rs10137218	103697815	T	ADD	705	1.681	0.1619	1.224	2.309	3.209	0.001331
7	rs4719970	29390298	C	ADD	705	0.6391	0.1395	0.4862	0.8401	-3.209	0.001332
5	rs10036252	25487576	G	ADD	705	2.032	0.221	1.318	3.133	3.209	0.001333
13	rs7984157	94709901	G	ADD	705	1.795	0.1823	1.256	2.565	3.209	0.001334
7	rs245891	29157406	A	ADD	705	1.551	0.1368	1.186	2.028	3.207	0.001339
17	rs2286531	9749296	G	ADD	705	0.5442	0.1897	0.3752	0.7893	-3.207	0.00134
12	rs11067928	115084076	C	ADD	705	3.232	0.3658	1.578	6.62	3.207	0.001341
7	rs2807	107048014	C	ADD	705	1.692	0.1639	1.227	2.332	3.207	0.001342
11	rs17614415	55871788	A	ADD	705	2.045	0.2232	1.321	3.168	3.206	0.001347
11	rs12804193	55897827	C	ADD	705	2.045	0.2232	1.321	3.168	3.206	0.001347
12	rs11179495	71676351	T	ADD	705	0.5394	0.1926	0.3698	0.7868	-3.205	0.00135
15	rs4244910	90270698	C	ADD	705	1.575	0.1417	1.193	2.079	3.205	0.00135
22	rs4822134	41197276	C	ADD	705	1.587	0.144	1.196	2.104	3.205	0.00135
8	rs13265496	14336576	C	ADD	705	1.633	0.1531	1.21	2.205	3.205	0.001351
14	rs3850403	94345658	G	ADD	705	1.751	0.1749	1.243	2.467	3.204	0.001355
7	rs1008064	100902938	T	ADD	705	1.559	0.1386	1.188	2.046	3.203	0.001359
13	rs2479511	105303405	A	ADD	705	1.695	0.1648	1.227	2.342	3.203	0.00136
11	rs16935503	41241534	G	ADD	705	1.783	0.1806	1.252	2.541	3.203	0.001361
1	rs6674490	183403081	A	ADD	705	1.538	0.1344	1.182	2.002	3.203	0.001362
7	rs243482	148081454	G	ADD	705	1.57	0.1408	1.191	2.068	3.202	0.001363
17	rs7207093	69407854	C	ADD	705	1.562	0.1394	1.189	2.053	3.201	0.001369
3	rs6781149	2856575	G	ADD	705	1.908	0.2018	1.284	2.834	3.2	0.001373
16	rs4887929	76596382	T	ADD	705	1.552	0.1373	1.186	2.031	3.2	0.001373
3	rs7625372	43831013	C	ADD	702	0.6187	0.1501	0.461	0.8302	-3.2	0.001374
2	rs11126538	76598667	T	ADD	705	0.642	0.1385	0.4893	0.8422	-3.2	0.001376
21	rs12481871	27358002	C	ADD	705	0.516	0.2068	0.3441	0.7739	-3.2	0.001376
5	rs2201295	25002929	C	ADD	705	1.559	0.1388	1.188	2.046	3.199	0.001378
7	rs854548	94763756	A	ADD	705	0.6009	0.1592	0.4398	0.821	-3.199	0.00138
13	rs1618726	53909732	C	ADD	705	2.431	0.2777	1.411	4.189	3.199	0.00138
19	rs11465396	7713458	C	ADD	703	0.3389	0.3383	0.1746	0.6576	-3.199	0.00138
4	rs2285763	7814204	A	ADD	705	0.4535	0.2472	0.2793	0.7362	-3.199	0.001381
8	rs11203669	14835862	G	ADD	699	1.546	0.1363	1.184	2.02	3.199	0.001381
3	rs17761103	74113451	C	ADD	704	1.59	0.145	1.197	2.112	3.198	0.001383
6	rs2817093	53188883	T	ADD	704	1.654	0.1574	1.215	2.252	3.198	0.001384
1	rs11207422	59419953	C	ADD	705	1.534	0.1339	1.18	1.995	3.198	0.001385
2	rs17262129	188550897	C	ADD	705	1.553	0.1376	1.186	2.033	3.198	0.001385
10	rs835276	94799589	G	ADD	705	0.643	0.1381	0.4905	0.8429	-3.197	0.001388
10	rs1339821	94804897	C	ADD	705	0.643	0.1381	0.4905	0.8429	-3.197	0.001388
13	rs1330912	22345623	G	ADD	701	1.711	0.168	1.231	2.378	3.197	0.001389
18	rs7243643	71728731	A	ADD	705	2.545	0.2922	1.435	4.512	3.196	0.001393
6	rs1324527	50047453	G	ADD	705	0.6302	0.1445	0.4748	0.8365	-3.196	0.001394
6	rs11155671	150013825	A	ADD	705	1.566	0.1404	1.189	2.063	3.196	0.001395
9	rs10811867	23189445	G	ADD	704	0.6419	0.1388	0.489	0.8425	-3.195	0.001396
19	rs1005204	50342528	A	ADD	705	1.554	0.1379	1.186	2.036	3.196	0.001396
3	rs17296357	58958394	C	ADD	705	0.1822	0.533	0.06411	0.5179	-3.195	0.001401
16	rs8050943	87191813	C	ADD	705	2.136	0.2376	1.341	3.403	3.195	0.001401
8	rs989870	14259396	C	ADD	705	1.586	0.1443	1.195	2.104	3.194	0.001402
14	rs2230532	96391442	T	ADD	705	1.587	0.1447	1.195	2.108	3.194	0.001403
3	rs1028950	67698221	C	ADD	705	1.569	0.1412	1.19	2.07	3.193	0.001407
7	rs10245730	103397136	T	ADD	705	1.797	0.1836	1.254	2.575	3.193	0.001408
7	rs740962	121226133	C	ADD	705	1.524	0.1319	1.177	1.973	3.193	0.001408
19	rs11881642	49146749	T	ADD	705	1.558	0.139	1.187	2.046	3.193	0.001408
2	rs9287763	13404229	C	ADD	705	1.989	0.2153	1.304	3.033	3.192	0.001411
5	rs6897690	141681136	A	ADD	705	1.658	0.1583	1.215	2.261	3.192	0.001411
6	rs12526675	150092369	A	ADD	705	1.564	0.1401	1.188	2.058	3.192	0.001413
7	rs2158769	27346024	T	ADD	705	0.6392	0.1402	0.4857	0.8414	-3.192	0.001413
11	rs3824951	5611809	G	ADD	705	1.548	0.1369	1.184	2.024	3.192	0.001414
22	rs4822410	22095265	G	ADD	704	1.988	0.2154	1.304	3.033	3.19	0.001421
12	rs11059698	127500203	A	ADD	705	1.799	0.1842	1.254	2.582	3.189	0.001426
18	rs16956918	49354220	A	ADD	705	0.2913	0.3868	0.1365	0.6217	-3.189	0.001429
9	rs10511552	10676202	A	ADD	705	0.5372	0.1949	0.3667	0.7871	-3.189	0.00143
22	rs133588	47045114	G	ADD	704	0.5787	0.1715	0.4135	0.81	-3.188	0.001431
6	rs12234128	149990382	C	ADD	704	1.564	0.1403	1.188	2.059	3.188	0.001432
15	rs1689954	99047307	C	ADD	705	0.6359	0.142	0.4814	0.84	-3.188	0.001434
4	rs2086241	164220403	A	ADD	705	1.588	0.1451	1.195	2.11	3.188	0.001435
3	rs4682910	43829673	T	ADD	705	0.6033	0.1586	0.4421	0.8232	-3.187	0.001437
3	rs6773765	181996057	T	ADD	705	0.5841	0.1687	0.4196	0.813	-3.187	0.001437
4	rs6843682	21270177	C	ADD	705	1.894	0.2004	1.279	2.806	3.187	0.001439
9	rs791700	12522584	C	ADD	705	1.807	0.1857	1.256	2.601	3.187	0.001439
17	rs6502615	17552748	T	ADD	705	1.572	0.142	1.19	2.076	3.186	0.001443
4	rs13109155	83134103	A	ADD	705	1.596	0.1467	1.197	2.127	3.186	0.001444
12	rs11616174	129380456	G	ADD	705	0.6372	0.1415	0.4829	0.8408	-3.186	0.001444
6	rs12529698	150013780	A	ADD	705	1.564	0.1404	1.188	2.059	3.185	0.001447
16	rs154665	88218189	A	ADD	705	0.6464	0.137	0.4942	0.8455	-3.185	0.001449
10	rs1409385	94752036	A	ADD	705	0.6292	0.1455	0.473	0.8368	-3.184	0.00145
10	rs1409386	94752320	A	ADD	705	0.6292	0.1455	0.473	0.8368	-3.184	0.00145
12	rs11106822	91960250	C	ADD	705	1.678	0.1625	1.22	2.307	3.184	0.001451
2	rs4667205	188568715	A	ADD	705	0.6464	0.1371	0.4941	0.8456	-3.183	0.001455
9	rs1359098	10401393	C	ADD	705	0.5742	0.1743	0.4081	0.808	-3.183	0.001457
1	rs11807526	149382621	C	ADD	705	1.842	0.192	1.265	2.684	3.183	0.001459
5	rs2115010	5169544	T	ADD	705	1.947	0.2094	1.292	2.935	3.183	0.00146
20	rs1474680	2299714	T	ADD	704	1.6	0.1476	1.198	2.136	3.183	0.00146
21	rs2244189	40200172	T	ADD	705	0.5107	0.2112	0.3376	0.7726	-3.182	0.001465
12	rs4765522	126293110	T	ADD	705	0.4706	0.2369	0.2958	0.7487	-3.181	0.001467
5	rs2115525	4713902	G	ADD	705	1.539	0.1356	1.18	2.008	3.18	0.00147
10	rs10765051	132885290	C	ADD	705	0.6308	0.1449	0.4749	0.8379	-3.18	0.001471
12	rs7302440	58646216	G	ADD	705	1.604	0.1485	1.199	2.145	3.18	0.001472
19	rs8104762	701173	T	ADD	705	1.56	0.1399	1.186	2.052	3.18	0.001472
9	rs10818451	122182669	T	ADD	705	1.71	0.1689	1.228	2.381	3.178	0.001482
5	rs10475286	5178959	C	ADD	705	1.932	0.2072	1.287	2.9	3.178	0.001484
2	rs2853550	113303592	T	ADD	705	0.4241	0.27	0.2499	0.7199	-3.178	0.001485
14	rs808222	57430195	T	ADD	705	1.793	0.1838	1.251	2.571	3.177	0.001487
13	rs1588685	64384223	C	ADD	705	1.598	0.1475	1.197	2.133	3.177	0.001488
18	rs8094888	44260241	A	ADD	705	1.921	0.2055	1.284	2.873	3.175	0.001496
16	rs30428	78155900	G	ADD	704	0.6319	0.1446	0.476	0.839	-3.174	0.001501
8	rs586123	9823904	A	ADD	704	1.904	0.2029	1.279	2.834	3.174	0.001502
18	rs11662919	73063580	A	ADD	704	1.554	0.1389	1.184	2.04	3.174	0.001505
13	rs1323677	106879073	T	ADD	705	1.616	0.1512	1.201	2.173	3.173	0.001507
13	rs9587389	106880351	T	ADD	705	1.616	0.1512	1.201	2.173	3.173	0.001507
5	rs691541	176257586	A	ADD	705	0.3103	0.3688	0.1506	0.6393	-3.173	0.001509
5	rs2962835	176264438	C	ADD	705	0.3103	0.3688	0.1506	0.6393	-3.173	0.001509
5	rs10052228	176282942	G	ADD	705	0.3103	0.3688	0.1506	0.6393	-3.173	0.001509
5	rs9313747	176407961	A	ADD	705	0.3103	0.3688	0.1506	0.6393	-3.173	0.001509
13	rs10162002	22940510	A	ADD	705	0.5174	0.2077	0.3444	0.7773	-3.173	0.001509
19	rs10995	50721994	G	ADD	705	1.647	0.1573	1.21	2.242	3.173	0.00151
8	rs6415698	39806270	C	ADD	705	1.78	0.1818	1.247	2.542	3.172	0.001513
8	rs675510	80133723	T	ADD	705	1.702	0.1677	1.225	2.365	3.172	0.001513
15	rs11629819	24446174	A	ADD	704	0.6443	0.1386	0.491	0.8454	-3.172	0.001514
21	rs4566449	44043952	C	ADD	705	1.664	0.1605	1.215	2.279	3.171	0.001519
7	rs11766825	11536513	G	ADD	705	0.4315	0.2652	0.2566	0.7256	-3.17	0.001526
11	rs7926219	59936911	C	ADD	705	0.6509	0.1354	0.4992	0.8489	-3.17	0.001526
11	rs3825020	59940767	C	ADD	705	0.6509	0.1354	0.4992	0.8489	-3.17	0.001526
1	rs2021840	170909843	C	ADD	705	0.6006	0.1609	0.4382	0.8232	-3.169	0.001529
17	rs8079031	9312124	C	ADD	705	1.574	0.1431	1.189	2.084	3.169	0.001529
7	rs854553	94766682	A	ADD	705	0.6064	0.1579	0.445	0.8264	-3.168	0.001536
1	rs6684586	183381460	A	ADD	705	1.533	0.1349	1.177	1.997	3.168	0.001537
15	rs4887024	76331579	T	ADD	705	1.553	0.139	1.183	2.04	3.167	0.001539
6	rs7743908	53082597	G	ADD	705	0.3822	0.3037	0.2107	0.6931	-3.167	0.001541
17	rs1051009	4584635	T	ADD	705	1.59	0.1465	1.193	2.119	3.167	0.001543
10	rs10740464	78422295	G	ADD	705	0.4788	0.2326	0.3035	0.7554	-3.166	0.001544
1	rs11590544	106480329	G	ADD	705	2.248	0.2558	1.361	3.711	3.166	0.001546
3	rs937629	123347704	C	ADD	705	1.661	0.1603	1.213	2.274	3.166	0.001546
10	rs11016723	130946769	T	ADD	704	0.6378	0.1421	0.4828	0.8426	-3.165	0.001548
7	rs969419	14081323	T	ADD	705	0.5645	0.1807	0.3961	0.8043	-3.165	0.00155
11	rs12788990	55900000	G	ADD	705	2.022	0.2225	1.307	3.128	3.164	0.001554
3	rs1385815	59880817	G	ADD	705	0.5945	0.1644	0.4307	0.8204	-3.164	0.001555
2	rs1434108	79964150	G	ADD	704	0.4961	0.2216	0.3213	0.7658	-3.164	0.001556
9	rs10815631	7525872	T	ADD	702	1.538	0.136	1.178	2.007	3.164	0.001559
1	rs1994918	111091545	T	ADD	705	0.439	0.2603	0.2636	0.7312	-3.163	0.001561
14	rs8010501	49592337	T	ADD	705	1.594	0.1473	1.194	2.127	3.163	0.001561
6	rs3798761	150046472	G	ADD	705	1.557	0.14	1.183	2.048	3.163	0.001562
5	rs4836272	125911240	T	ADD	705	0.637	0.1426	0.4817	0.8425	-3.162	0.001569
4	rs4318702	188954847	C	ADD	703	0.6192	0.1516	0.46	0.8335	-3.161	0.00157
1	rs2057225	58076581	G	ADD	705	0.5172	0.2086	0.3436	0.7784	-3.161	0.001573
9	rs263655	16999481	C	ADD	705	1.54	0.1366	1.178	2.012	3.161	0.001573
1	rs10737256	183390253	T	ADD	705	1.523	0.1331	1.173	1.977	3.161	0.001575
12	rs11068772	116926221	T	ADD	705	0.632	0.1452	0.4755	0.8401	-3.16	0.001576
15	rs2573587	98387039	A	ADD	705	1.639	0.1564	1.207	2.227	3.16	0.001576
8	rs3808554	104406272	C	ADD	705	0.6524	0.1352	0.5005	0.8502	-3.16	0.001577
6	rs3789763	21888768	C	ADD	705	0.6231	0.1497	0.4646	0.8356	-3.159	0.001581
3	rs263410	10216987	T	ADD	705	0.5533	0.1874	0.3833	0.7988	-3.159	0.001583
16	rs11866594	49085983	C	ADD	705	0.5412	0.1945	0.3697	0.7922	-3.158	0.001591
11	rs2853066	74866805	T	ADD	705	1.6	0.1488	1.195	2.141	3.157	0.001592
18	rs2096994	48601487	T	ADD	705	0.6105	0.1563	0.4494	0.8293	-3.157	0.001594
5	rs11951835	49952879	G	ADD	705	0.5667	0.1799	0.3983	0.8063	-3.156	0.001597
3	rs6790153	156571572	T	ADD	704	1.545	0.1378	1.179	2.023	3.156	0.0016
1	rs6656330	47802314	C	ADD	704	0.4236	0.2722	0.2485	0.7222	-3.156	0.001601
3	rs7621196	117804184	A	ADD	705	0.6476	0.1377	0.4944	0.8482	-3.155	0.001603
5	rs12517400	111526940	T	ADD	705	1.649	0.1586	1.209	2.251	3.155	0.001603
8	rs10096637	39829481	G	ADD	689	1.798	0.1859	1.249	2.588	3.155	0.001604
9	rs1774037	27739775	T	ADD	705	0.6528	0.1352	0.5008	0.8508	-3.155	0.001604
12	rs4462438	24915777	T	ADD	704	1.743	0.1762	1.234	2.462	3.155	0.001607
7	rs3800567	130442193	A	ADD	705	1.858	0.1964	1.264	2.731	3.154	0.001611
9	rs518607	18699694	C	ADD	705	1.733	0.1744	1.231	2.439	3.153	0.001618
1	rs12021804	106530522	T	ADD	705	2.093	0.2344	1.322	3.314	3.152	0.00162
1	rs17757020	208463180	T	ADD	705	0.4022	0.289	0.2283	0.7086	-3.152	0.001622
17	rs755803	69439887	T	ADD	705	0.6347	0.1443	0.4784	0.8421	-3.151	0.001625
17	rs7219716	71468332	A	ADD	705	0.5443	0.193	0.3729	0.7946	-3.151	0.001625
6	rs1329521	47840137	C	ADD	705	0.644	0.1397	0.4898	0.8468	-3.151	0.001628
18	rs9783867	71709117	G	ADD	700	13.69	0.8305	2.688	69.72	3.151	0.001629
6	rs364774	93975599	G	ADD	705	0.6035	0.1603	0.4408	0.8263	-3.15	0.001631
2	rs9677983	158502910	T	ADD	705	3.789	0.4229	1.654	8.679	3.15	0.001632
3	rs986150	64088087	A	ADD	705	1.799	0.1864	1.248	2.592	3.149	0.001636
5	rs13179713	49955095	T	ADD	705	0.5677	0.1797	0.3992	0.8075	-3.149	0.001636
8	rs13251949	4736360	A	ADD	704	1.572	0.1436	1.186	2.083	3.149	0.001641
19	rs4802260	50719592	C	ADD	705	1.641	0.1573	1.206	2.234	3.148	0.001642
16	rs1870924	80129480	G	ADD	704	0.6109	0.1566	0.4495	0.8303	-3.148	0.001644
10	rs2490741	94584545	C	ADD	705	0.6283	0.1476	0.4704	0.8391	-3.148	0.001645
7	rs4726889	139878712	A	ADD	704	0.6426	0.1405	0.4879	0.8463	-3.148	0.001646
18	rs3813102	72336563	A	ADD	705	1.883	0.2011	1.27	2.794	3.148	0.001646
5	rs4147091	91425863	A	ADD	705	1.603	0.15	1.195	2.152	3.147	0.00165
3	rs4073774	43811721	A	ADD	705	0.6462	0.1388	0.4923	0.8482	-3.147	0.001651
17	rs8074277	78382917	C	ADD	705	1.798	0.1864	1.248	2.59	3.147	0.001652
14	rs8017805	102786147	A	ADD	705	0.6426	0.1406	0.4878	0.8464	-3.146	0.001653
21	rs11702862	27167220	G	ADD	704	0.6091	0.1576	0.4472	0.8295	-3.146	0.001653
2	rs12471704	168432136	G	ADD	705	1.649	0.1589	1.207	2.251	3.146	0.001654
11	rs1318297	24495890	A	ADD	705	2.395	0.2777	1.39	4.128	3.146	0.001658
6	rs9399386	100553621	T	ADD	705	0.5834	0.1713	0.417	0.8162	-3.145	0.00166
6	rs2504920	160817862	G	ADD	705	1.546	0.1385	1.178	2.028	3.145	0.001661
15	rs1585933	98403238	G	ADD	705	1.638	0.1569	1.204	2.227	3.145	0.001661
16	rs7197059	12011169	T	ADD	705	1.546	0.1385	1.178	2.028	3.145	0.001662
21	rs2280807	41743135	G	ADD	705	0.5162	0.2103	0.3418	0.7795	-3.144	0.001666
14	rs4905546	96348405	C	ADD	705	1.577	0.1448	1.187	2.094	3.144	0.001667
12	rs12313918	127491966	T	ADD	698	0.4243	0.2727	0.2487	0.7241	-3.144	0.001668
14	rs2281514	92473513	G	ADD	704	0.6503	0.1369	0.4972	0.8504	-3.144	0.001668
2	rs17865678	234584053	A	ADD	705	1.606	0.1506	1.195	2.157	3.143	0.001671
1	rs1874113	219046617	T	ADD	705	1.558	0.1411	1.182	2.054	3.142	0.001676
3	rs9816708	8881295	T	ADD	704	0.5209	0.2076	0.3468	0.7824	-3.142	0.001676
2	rs13022517	177388569	A	ADD	705	1.547	0.1389	1.179	2.032	3.142	0.001678
19	rs12462725	41549925	C	ADD	702	0.5783	0.1744	0.4109	0.8138	-3.142	0.001681
7	rs314605	4457380	C	ADD	705	1.968	0.2155	1.29	3.002	3.141	0.001682
14	rs1240985	25460615	T	ADD	705	1.961	0.2145	1.288	2.986	3.141	0.001683
6	rs13208243	145085348	G	ADD	705	2.053	0.229	1.31	3.216	3.141	0.001686
2	rs6735741	134739376	G	ADD	705	2.44	0.2841	1.398	4.259	3.14	0.001687
3	rs17017690	291189	G	ADD	705	0.4889	0.2279	0.3127	0.7642	-3.14	0.001689
19	rs6509194	50307697	T	ADD	704	1.538	0.1371	1.176	2.013	3.14	0.001689
16	rs1040163	26934650	T	ADD	705	2.482	0.2896	1.407	4.379	3.14	0.001692
3	rs7652826	150421640	A	ADD	705	1.556	0.1409	1.181	2.051	3.139	0.001695
8	rs7840747	4718985	C	ADD	705	1.541	0.1377	1.176	2.018	3.138	0.0017
8	rs7822538	143321016	C	ADD	705	0.6491	0.1377	0.4955	0.8502	-3.138	0.0017
4	rs3805144	159384090	G	ADD	705	1.551	0.1399	1.179	2.041	3.138	0.001702
8	rs12543589	25876888	T	ADD	705	1.525	0.1345	1.172	1.985	3.137	0.001705
9	rs7021782	132458601	A	ADD	705	2.78	0.3259	1.468	5.266	3.137	0.001705
11	rs10837613	41256074	T	ADD	704	1.732	0.1752	1.229	2.442	3.137	0.001705
6	rs393414	28629295	T	ADD	705	0.5859	0.1705	0.4194	0.8183	-3.136	0.001713
1	rs12084204	19705154	T	ADD	681	0.6246	0.1501	0.4655	0.8383	-3.136	0.001715
1	rs7518323	145789925	C	ADD	703	0.4654	0.244	0.2885	0.7507	-3.135	0.001716
7	rs1483797	49833493	C	ADD	705	2.118	0.2394	1.325	3.386	3.135	0.001716
1	rs10920457	200924755	T	ADD	705	1.575	0.1449	1.186	2.092	3.135	0.00172
14	rs8011635	75534584	T	ADD	705	1.545	0.1389	1.177	2.029	3.134	0.001723
12	rs11104044	76099815	T	ADD	705	2.19	0.2502	1.341	3.576	3.134	0.001724
4	rs6828992	76472391	C	ADD	697	0.2739	0.4133	0.1218	0.6156	-3.134	0.001726
17	rs2303506	51209140	A	ADD	705	1.732	0.1753	1.228	2.442	3.134	0.001727
17	rs9911793	51243371	C	ADD	705	1.732	0.1753	1.228	2.442	3.134	0.001727
15	rs12902710	53398418	C	ADD	705	0.635	0.145	0.478	0.8437	-3.132	0.001737
6	rs11155674	150073940	C	ADD	705	1.551	0.1401	1.178	2.041	3.132	0.001738
12	rs10505917	23994746	C	ADD	705	1.561	0.1422	1.181	2.063	3.131	0.00174
5	rs10473744	25428389	T	ADD	705	1.925	0.2092	1.278	2.901	3.131	0.001741
16	rs1876963	82596250	C	ADD	705	1.717	0.1727	1.224	2.409	3.131	0.001744
4	rs10488991	11186234	C	ADD	705	1.712	0.1718	1.223	2.397	3.13	0.001746
3	rs16837140	132773321	T	ADD	704	0.4539	0.2523	0.2768	0.7443	-3.13	0.001747
6	rs9393456	10710469	G	ADD	705	0.6363	0.1444	0.4795	0.8446	-3.13	0.00175
4	rs4698628	17217718	A	ADD	705	0.6458	0.1397	0.4911	0.8493	-3.129	0.001754
8	rs7012946	52954343	A	ADD	705	0.4069	0.2874	0.2317	0.7147	-3.129	0.001755
12	rs10848083	129373141	T	ADD	702	1.692	0.1682	1.217	2.353	3.129	0.001756
16	rs238851	17981826	A	ADD	705	2.437	0.2848	1.395	4.259	3.128	0.001757
3	rs1003986	85953053	T	ADD	704	0.5487	0.1918	0.3768	0.7992	-3.128	0.001758
21	rs2833447	31862340	C	ADD	705	0.6061	0.1601	0.4428	0.8295	-3.128	0.001762
2	rs11893703	17222891	C	ADD	705	1.707	0.1709	1.221	2.386	3.127	0.001765
4	rs2350469	161736850	G	ADD	705	1.572	0.1446	1.184	2.087	3.127	0.001767
4	rs4443235	161743564	G	ADD	705	1.572	0.1446	1.184	2.087	3.127	0.001767
4	rs6841092	30048495	C	ADD	703	0.5901	0.1687	0.4239	0.8213	-3.126	0.00177
4	rs1879656	159392552	T	ADD	705	1.547	0.1396	1.177	2.034	3.126	0.00177
13	rs9527038	52401776	G	ADD	704	0.5643	0.183	0.3942	0.8078	-3.126	0.001773
6	rs4711173	28622562	C	ADD	704	0.5719	0.1788	0.4028	0.8119	-3.125	0.001778
10	rs2007516	27990373	A	ADD	705	0.6378	0.1439	0.481	0.8456	-3.125	0.001779
18	rs4450489	54359475	A	ADD	705	2.192	0.2511	1.34	3.585	3.124	0.001782
8	rs17242772	14330538	G	ADD	705	1.616	0.1536	1.196	2.183	3.123	0.001789
8	rs827541	104362141	C	ADD	703	0.6566	0.1347	0.5042	0.855	-3.123	0.00179
10	rs10883094	100178096	A	ADD	705	0.6035	0.1617	0.4396	0.8286	-3.123	0.001793
7	rs245880	29152781	G	ADD	704	1.521	0.1343	1.169	1.979	3.122	0.001795
15	rs2346708	84956985	T	ADD	705	2.878	0.3386	1.482	5.589	3.122	0.001795
15	rs2447268	84957501	A	ADD	705	2.878	0.3386	1.482	5.589	3.122	0.001795
4	rs7675477	20605033	A	ADD	705	0.4732	0.2397	0.2958	0.757	-3.122	0.001799
3	rs6783837	156531046	G	ADD	705	1.609	0.1523	1.193	2.168	3.121	0.001801
6	rs12174349	150080841	A	ADD	705	1.549	0.1401	1.177	2.038	3.121	0.001801
10	rs11258711	13974968	G	ADD	705	1.643	0.1592	1.203	2.245	3.121	0.001801
9	rs2417250	103148471	G	ADD	704	1.689	0.1679	1.215	2.347	3.121	0.001803
3	rs6445860	57184237	T	ADD	705	1.534	0.137	1.172	2.006	3.12	0.001806
6	rs4870327	155323185	T	ADD	704	1.565	0.1436	1.181	2.074	3.12	0.001806
1	rs10908348	37651197	A	ADD	704	0.4047	0.29	0.2292	0.7145	-3.119	0.001814
6	rs6903273	2589838	G	ADD	705	1.726	0.1751	1.225	2.433	3.119	0.001816
22	rs715533	33197431	C	ADD	705	0.5468	0.1936	0.3742	0.7991	-3.119	0.001816
7	rs4548125	158236495	G	ADD	705	2.016	0.2248	1.297	3.132	3.118	0.001819
17	rs12453170	50923854	C	ADD	705	1.55	0.1405	1.177	2.041	3.118	0.001819
20	rs6076955	6090581	G	ADD	705	0.5932	0.1675	0.4272	0.8237	-3.118	0.001822
10	rs10748585	94669104	C	ADD	705	0.6285	0.149	0.4693	0.8416	-3.118	0.001823
6	rs4714268	12296663	C	ADD	705	0.6545	0.136	0.5014	0.8544	-3.117	0.001826
3	rs7622111	132761664	A	ADD	705	0.5599	0.1861	0.3888	0.8063	-3.117	0.001827
5	rs39900	16816908	A	ADD	703	0.5387	0.1985	0.3651	0.7948	-3.117	0.001827
13	rs7984165	27268016	C	ADD	705	0.6238	0.1514	0.4637	0.8393	-3.117	0.001828
3	rs4234555	2887699	C	ADD	703	0.469	0.2429	0.2913	0.755	-3.117	0.001829
18	rs8087252	44295753	A	ADD	705	1.896	0.2053	1.268	2.835	3.117	0.001829
16	rs936621	87170958	T	ADD	705	2.143	0.2446	1.327	3.461	3.116	0.001831
16	rs899728	87171506	T	ADD	705	2.143	0.2446	1.327	3.461	3.116	0.001831
16	rs12925810	74887203	C	ADD	705	3.098	0.3629	1.521	6.309	3.116	0.001832
5	rs4092595	25453521	C	ADD	692	1.939	0.2126	1.278	2.941	3.116	0.001835
1	rs6681593	118179311	T	ADD	705	3.801	0.4286	1.641	8.803	3.116	0.001836
19	rs12980596	35707278	A	ADD	705	0.631	0.1478	0.4724	0.843	-3.115	0.001837
6	rs9479094	150087912	T	ADD	705	1.547	0.1401	1.176	2.036	3.115	0.001839
2	rs10490601	229034870	C	ADD	703	1.545	0.1397	1.175	2.031	3.115	0.00184
4	rs1022373	125078513	G	ADD	704	1.756	0.1808	1.232	2.504	3.115	0.001841
1	rs730123	11992879	G	ADD	705	1.527	0.1359	1.17	1.993	3.114	0.001844
2	rs6547792	88893584	T	ADD	705	1.565	0.1438	1.181	2.075	3.114	0.001844
6	rs4715160	50017715	G	ADD	705	0.6377	0.1445	0.4804	0.8464	-3.114	0.001844
11	rs2276348	122460612	T	ADD	705	0.06763	0.8651	0.01241	0.3686	-3.114	0.001849
13	rs2483396	24454534	G	ADD	705	1.533	0.1372	1.171	2.006	3.113	0.001849
7	rs803172	90611132	C	ADD	705	1.536	0.1378	1.172	2.012	3.113	0.001851
19	rs2384776	697206	A	ADD	705	0.6172	0.155	0.4555	0.8363	-3.113	0.001852
1	rs10863333	215896801	G	ADD	705	1.643	0.1595	1.202	2.246	3.113	0.001854
9	rs10968119	27793120	G	ADD	705	0.6525	0.1372	0.4987	0.8538	-3.113	0.001855
11	rs4310638	83733201	C	ADD	705	0.5966	0.166	0.4309	0.826	-3.112	0.001858
9	rs565315	10054950	T	ADD	705	0.4379	0.2653	0.2603	0.7366	-3.112	0.001859
11	rs2702646	19503096	C	ADD	705	0.6427	0.1421	0.4865	0.849	-3.112	0.001859
9	rs2297454	122211576	C	ADD	705	1.604	0.1519	1.191	2.16	3.111	0.001861
18	rs7244365	9630213	A	ADD	705	0.5163	0.2125	0.3404	0.783	-3.112	0.001861
4	rs4326073	28544415	A	ADD	704	1.554	0.1416	1.177	2.051	3.111	0.001863
11	rs2238003	61280311	A	ADD	705	0.577	0.1767	0.4081	0.8159	-3.111	0.001863
13	rs9556941	97818972	A	ADD	705	0.5623	0.1851	0.3912	0.8081	-3.111	0.001863
10	rs12245703	129220033	T	ADD	705	1.603	0.1517	1.191	2.158	3.111	0.001864
8	rs459578	88584509	G	ADD	705	1.575	0.1462	1.183	2.098	3.11	0.001873
10	rs7098998	37087832	A	ADD	695	2.09	0.2371	1.313	3.327	3.109	0.001876
17	rs12450046	78383677	A	ADD	705	1.788	0.1869	1.24	2.579	3.109	0.001876
8	rs4870799	123605600	G	ADD	705	1.532	0.1373	1.171	2.005	3.109	0.001877
6	rs9405166	2335150	T	ADD	705	2.233	0.2584	1.346	3.706	3.109	0.00188
18	rs655539	52432788	C	ADD	705	2.495	0.2942	1.402	4.441	3.108	0.001884
2	rs7565812	121268215	C	ADD	705	0.6294	0.149	0.4701	0.8428	-3.108	0.001885
1	rs1008173	241711120	G	ADD	705	0.5668	0.1827	0.3962	0.8109	-3.108	0.001886
10	rs4934770	36155566	C	ADD	704	0.424	0.2761	0.2468	0.7285	-3.107	0.001888
1	rs7551763	169080984	T	ADD	705	1.767	0.1832	1.234	2.53	3.107	0.001891
9	rs7048169	78798307	A	ADD	701	1.524	0.1357	1.168	1.988	3.107	0.001891
7	rs1178326	18201382	G	ADD	704	3.714	0.4223	1.623	8.497	3.107	0.001892
3	rs6438697	123332987	C	ADD	705	1.598	0.151	1.189	2.149	3.106	0.001894
11	rs7105586	24390239	T	ADD	705	2.262	0.2629	1.352	3.787	3.106	0.001896
6	rs701716	68872204	C	ADD	705	1.56	0.1432	1.178	2.065	3.106	0.001898
10	rs10786060	94656561	A	ADD	705	0.6299	0.1488	0.4705	0.8433	-3.105	0.001901
10	rs4933753	94663068	C	ADD	705	0.6299	0.1488	0.4705	0.8433	-3.105	0.001901
11	rs12285167	61248615	A	ADD	705	0.555	0.1897	0.3827	0.8048	-3.105	0.001904
13	rs12322976	42501680	C	ADD	705	1.716	0.174	1.22	2.414	3.105	0.001905
7	rs10499911	94710162	G	ADD	705	0.4661	0.246	0.2878	0.7548	-3.104	0.00191
13	rs1409492	22744861	G	ADD	705	0.6395	0.144	0.4823	0.8481	-3.104	0.001911
1	rs10493495	72495172	G	ADD	705	4.486	0.4836	1.739	11.57	3.104	0.001912
4	rs17007240	124878649	T	ADD	705	1.539	0.1389	1.172	2.02	3.103	0.001913
6	rs11756851	155036723	C	ADD	703	0.6513	0.1382	0.4968	0.8539	-3.103	0.001913
7	rs1852695	56268379	T	ADD	705	1.59	0.1494	1.186	2.131	3.103	0.001914
3	rs10935885	153272747	C	ADD	705	0.5576	0.1883	0.3855	0.8064	-3.103	0.001918
10	rs4933754	94678995	T	ADD	705	0.6294	0.1493	0.4698	0.8433	-3.102	0.001921
7	rs6944306	157393375	T	ADD	704	1.526	0.1362	1.168	1.992	3.102	0.001922
7	rs11981975	29417420	A	ADD	704	1.679	0.1671	1.21	2.329	3.102	0.001925
17	rs10853117	46262596	G	ADD	705	0.634	0.1469	0.4754	0.8456	-3.102	0.001925
3	rs1075408	43077420	A	ADD	705	0.5538	0.1905	0.3812	0.8046	-3.101	0.001927
3	rs1569000	74179064	A	ADD	705	0.6306	0.1487	0.4711	0.8439	-3.101	0.001927
5	rs7732687	111599541	T	ADD	705	0.5432	0.1969	0.3693	0.7989	-3.1	0.001933
2	rs1996867	79321813	T	ADD	705	1.52	0.1351	1.166	1.981	3.1	0.001937
6	rs1003359	28594801	C	ADD	705	0.6228	0.1527	0.4617	0.8402	-3.1	0.001937
3	rs13094279	81439337	C	ADD	705	0.6123	0.1582	0.449	0.835	-3.099	0.001939
8	rs10503497	14326753	C	ADD	705	1.604	0.1525	1.19	2.164	3.099	0.00194
2	rs16984239	18097927	A	ADD	705	1.732	0.1772	1.224	2.451	3.099	0.001943
10	rs9645558	94686204	G	ADD	705	0.63	0.1491	0.4703	0.8438	-3.099	0.001944
6	rs17074886	145606426	T	ADD	705	0.5604	0.1869	0.3886	0.8084	-3.099	0.001945
16	rs2041786	49096824	C	ADD	705	0.5445	0.1962	0.3707	0.7998	-3.098	0.001945
12	rs7301219	93452208	T	ADD	705	1.55	0.1415	1.175	2.045	3.098	0.001948
21	rs219632	26789430	C	ADD	705	1.585	0.1488	1.184	2.122	3.098	0.00195
6	rs10872646	150109368	G	ADD	705	1.543	0.14	1.173	2.03	3.097	0.001955
6	rs12528279	150113721	C	ADD	705	1.543	0.14	1.173	2.03	3.097	0.001955
6	rs10782316	150115584	C	ADD	705	1.543	0.14	1.173	2.03	3.097	0.001955
14	rs1289239	86082921	A	ADD	705	0.6503	0.1389	0.4953	0.8539	-3.097	0.001955
16	rs16963214	82863787	G	ADD	705	2.529	0.2996	1.406	4.55	3.097	0.001957
11	rs10790171	98004259	C	ADD	703	0.6312	0.1486	0.4717	0.8446	-3.096	0.00196
16	rs11648191	78154576	T	ADD	705	0.4725	0.2422	0.2939	0.7595	-3.096	0.00196
5	rs17799508	174369582	C	ADD	704	1.544	0.1404	1.173	2.034	3.096	0.001961
1	rs709303	37343374	T	ADD	705	0.6279	0.1503	0.4677	0.8431	-3.096	0.001965
6	rs9356871	23775157	T	ADD	704	1.676	0.1669	1.209	2.325	3.095	0.001968
5	rs2337552	168099870	T	ADD	705	0.6378	0.1453	0.4797	0.848	-3.095	0.00197
12	rs1865172	74704159	A	ADD	704	1.579	0.1477	1.182	2.11	3.095	0.00197
5	rs9293600	91456894	T	ADD	705	1.591	0.1501	1.186	2.136	3.095	0.001971
10	rs4529807	22358107	T	ADD	705	0.575	0.1788	0.405	0.8164	-3.095	0.001971
3	rs832041	99227301	G	ADD	704	0.6313	0.1487	0.4717	0.8448	-3.094	0.001972
5	rs13186771	35748337	C	ADD	705	0.6273	0.1507	0.4668	0.8429	-3.093	0.001978
11	rs608585	74946352	A	ADD	705	1.735	0.1781	1.223	2.459	3.093	0.001985
3	rs4955408	38227410	T	ADD	704	1.6	0.1519	1.188	2.154	3.092	0.001986
5	rs1521009	23657232	G	ADD	705	1.536	0.1387	1.17	2.015	3.091	0.001992
1	rs4362037	200928979	C	ADD	705	1.561	0.144	1.177	2.07	3.091	0.001993
2	rs9287993	177450370	T	ADD	705	1.519	0.1352	1.165	1.98	3.091	0.001997
10	rs7094852	129223387	C	ADD	705	1.598	0.1516	1.187	2.15	3.091	0.001997
4	rs17492375	125032347	C	ADD	705	1.703	0.1722	1.215	2.386	3.09	0.001999
18	rs8090595	36369374	G	ADD	705	0.6488	0.14	0.4931	0.8536	-3.09	0.002
8	rs4571725	74416383	C	ADD	705	3.186	0.375	1.528	6.644	3.09	0.002002
9	rs1928873	12340564	G	ADD	705	0.6473	0.1408	0.4912	0.853	-3.09	0.002003
12	rs10859408	91957984	T	ADD	705	1.648	0.1616	1.2	2.261	3.09	0.002003
1	rs12749938	215850433	T	ADD	705	0.6417	0.1436	0.4843	0.8503	-3.09	0.002004
7	rs6942428	81764744	T	ADD	705	0.6325	0.1483	0.473	0.8458	-3.09	0.002005
18	rs4334396	48537083	C	ADD	705	0.5901	0.1707	0.4223	0.8246	-3.089	0.002005
17	rs9038	73006992	C	ADD	705	1.557	0.1433	1.176	2.062	3.089	0.002007
3	rs17269087	123861952	C	ADD	705	0.5838	0.1742	0.4149	0.8215	-3.089	0.002011
9	rs7024321	31884764	T	ADD	705	1.75	0.1812	1.227	2.496	3.089	0.002011
12	rs10773376	126301915	T	ADD	705	1.555	0.1428	1.175	2.057	3.089	0.002011
12	rs11060788	129289232	A	ADD	705	0.5113	0.2172	0.3341	0.7826	-3.089	0.002011
13	rs9539796	63009549	C	ADD	705	0.6444	0.1423	0.4876	0.8517	-3.089	0.002011
10	rs12571703	54367629	G	ADD	705	1.635	0.1591	1.197	2.233	3.088	0.002015
6	rs9767123	150023152	G	ADD	705	1.541	0.14	1.171	2.027	3.087	0.002022
6	rs3924871	150024909	A	ADD	705	1.541	0.14	1.171	2.027	3.087	0.002022
3	rs17358923	62858090	G	ADD	705	1.519	0.1355	1.165	1.981	3.086	0.002029
2	rs1607653	17310611	C	ADD	705	1.77	0.185	1.231	2.543	3.086	0.002031
14	rs11159235	76379003	G	ADD	704	1.791	0.1889	1.237	2.594	3.086	0.002032
1	rs666501	20745488	T	ADD	705	0.6463	0.1415	0.4898	0.8528	-3.085	0.002034
1	rs7526731	240718979	A	ADD	705	1.537	0.1393	1.17	2.02	3.085	0.002035
6	rs974323	53267506	T	ADD	705	1.543	0.1405	1.171	2.031	3.085	0.002036
6	rs17560881	20095950	G	ADD	688	0.3998	0.2972	0.2233	0.7159	-3.085	0.002038
3	rs17683012	185104685	T	ADD	705	0.5608	0.1875	0.3883	0.8099	-3.084	0.00204
16	rs6500476	87160855	A	ADD	705	2.091	0.2392	1.308	3.341	3.084	0.002041
21	rs9984450	31856983	G	ADD	704	0.613	0.1587	0.4492	0.8367	-3.084	0.002042
5	rs4703851	81163075	C	ADD	705	0.2793	0.4137	0.1241	0.6283	-3.083	0.002046
18	rs357868	44772622	T	ADD	705	0.6555	0.137	0.5012	0.8574	-3.084	0.002046
1	rs1953099	111092065	A	ADD	705	0.4477	0.2607	0.2686	0.7462	-3.083	0.002049
11	rs568970	29925803	A	ADD	705	1.536	0.1393	1.169	2.019	3.082	0.002054
8	rs12549779	65232121	G	ADD	703	0.4688	0.2458	0.2896	0.759	-3.082	0.002058
19	rs6510167	35735865	G	ADD	705	1.523	0.1365	1.165	1.99	3.082	0.002059
6	rs1020422	55747578	A	ADD	705	1.578	0.148	1.18	2.109	3.081	0.002064
5	rs6555306	4724383	T	ADD	704	0.4949	0.2284	0.3163	0.7742	-3.081	0.002066
4	rs9308087	165848916	C	ADD	705	0.6244	0.1529	0.4627	0.8426	-3.08	0.002067
7	rs11764760	20687609	C	ADD	705	1.643	0.1613	1.198	2.254	3.08	0.002067
6	rs6908925	163581503	G	ADD	705	1.699	0.1722	1.213	2.382	3.08	0.002069
11	rs11022693	13128522	T	ADD	704	0.6094	0.1608	0.4446	0.8352	-3.08	0.00207
11	rs17150147	55713349	G	ADD	705	2.017	0.2279	1.291	3.153	3.079	0.002076
20	rs6082942	2295064	C	ADD	704	1.602	0.153	1.187	2.162	3.079	0.002077
5	rs17448496	145995808	G	ADD	705	0.5903	0.1712	0.4221	0.8257	-3.079	0.002078
7	rs245878	29152129	C	ADD	705	1.519	0.1358	1.164	1.982	3.079	0.002078
5	rs40474	146533562	G	ADD	705	1.58	0.1485	1.181	2.114	3.079	0.002079
2	rs13418365	17307534	A	ADD	705	1.759	0.1835	1.228	2.521	3.078	0.002082
15	rs17702674	34516091	G	ADD	704	0.6289	0.1507	0.4681	0.845	-3.078	0.002082
8	rs7813902	30115798	T	ADD	705	0.3042	0.3867	0.1426	0.649	-3.078	0.002083
21	rs2072683	41746319	T	ADD	705	0.52	0.2124	0.3429	0.7886	-3.078	0.002083
6	rs13191376	45630117	T	ADD	703	0.636	0.147	0.4768	0.8484	-3.078	0.002085
19	rs8109557	59903671	A	ADD	703	0.5275	0.2078	0.351	0.7928	-3.078	0.002087
3	rs654033	61751300	C	ADD	705	1.647	0.1621	1.199	2.263	3.077	0.002088
1	rs7539893	240723368	T	ADD	705	1.551	0.1426	1.173	2.051	3.077	0.002089
4	rs1027253	108336916	T	ADD	705	1.795	0.1901	1.236	2.605	3.077	0.002093
6	rs2001456	100545730	A	ADD	705	0.6058	0.1629	0.4402	0.8337	-3.077	0.002093
6	rs9800736	150024110	G	ADD	705	1.538	0.14	1.169	2.024	3.077	0.002094
17	rs2525993	52332779	G	ADD	705	1.626	0.158	1.193	2.216	3.076	0.002095
10	rs10748584	94609960	T	ADD	705	0.635	0.1476	0.4755	0.8481	-3.076	0.002097
10	rs8211	94809043	C	ADD	705	0.6502	0.1399	0.4942	0.8554	-3.076	0.002097
12	rs11835693	92038823	A	ADD	705	1.91	0.2103	1.265	2.884	3.076	0.002098
8	rs2582814	97586160	C	ADD	705	0.5696	0.183	0.398	0.8153	-3.076	0.0021
10	rs11012548	21486039	T	ADD	705	0.4877	0.2335	0.3086	0.7707	-3.076	0.002101
20	rs6133296	6114488	G	ADD	705	1.774	0.1864	1.231	2.556	3.075	0.002103
11	rs11227513	55729437	T	ADD	704	2.015	0.2279	1.289	3.149	3.075	0.002108
15	rs2006950	93980394	A	ADD	705	0.6072	0.1623	0.4417	0.8346	-3.074	0.002111
1	rs11576112	202434090	C	ADD	704	2.284	0.2687	1.349	3.867	3.073	0.002116
5	rs17712788	158114908	T	ADD	705	0.5781	0.1783	0.4076	0.8199	-3.073	0.002117
3	rs6786542	171588072	C	ADD	705	1.754	0.1828	1.226	2.51	3.073	0.002118
17	rs6502874	5553167	C	ADD	705	2.192	0.2554	1.329	3.616	3.073	0.002118
10	rs2245896	84453642	C	ADD	704	1.57	0.1468	1.177	2.093	3.073	0.00212
19	rs344560	6616020	A	ADD	705	2.374	0.2814	1.368	4.12	3.073	0.002122
21	rs413057	30049434	G	ADD	704	0.5834	0.1754	0.4137	0.8227	-3.073	0.002123
13	rs2875444	64823241	T	ADD	705	1.553	0.1432	1.173	2.056	3.072	0.002124
6	rs7768996	68822703	A	ADD	705	0.6541	0.1382	0.4989	0.8575	-3.072	0.002125
1	rs6700734	170897434	G	ADD	705	0.6112	0.1603	0.4465	0.8368	-3.072	0.002128
14	rs6575304	92474427	T	ADD	705	0.6561	0.1372	0.5014	0.8585	-3.072	0.002128
15	rs2665120	80181872	C	ADD	705	1.807	0.1926	1.239	2.635	3.072	0.002129
1	rs12046537	106451552	T	ADD	705	2.163	0.2511	1.322	3.538	3.071	0.002131
2	rs776977	229372534	T	ADD	705	0.6141	0.1587	0.4499	0.8383	-3.071	0.002133
12	rs4981035	102689052	G	ADD	705	1.52	0.1363	1.163	1.985	3.071	0.002135
1	rs12124165	215862922	A	ADD	705	1.629	0.1589	1.193	2.224	3.07	0.002137
12	rs4338624	86763996	T	ADD	705	0.5692	0.1836	0.3972	0.8157	-3.07	0.002142
5	rs6893089	176426289	A	ADD	705	0.3326	0.3586	0.1647	0.6717	-3.07	0.002143
1	rs10927765	15482591	C	ADD	698	0.595	0.1691	0.4271	0.829	-3.069	0.002147
5	rs2112711	166108690	G	ADD	705	0.6458	0.1425	0.4885	0.8539	-3.069	0.002149
14	rs7147486	36258683	C	ADD	704	1.618	0.1567	1.19	2.199	3.069	0.002151
8	rs2135121	101956206	T	ADD	705	1.766	0.1853	1.228	2.539	3.068	0.002152
19	rs11882442	703878	C	ADD	705	1.586	0.1503	1.181	2.129	3.068	0.002152
2	rs17403192	185953898	C	ADD	705	1.992	0.2247	1.283	3.095	3.068	0.002153
7	rs6944364	111883018	T	ADD	704	0.6448	0.143	0.4872	0.8534	-3.068	0.002153
9	rs1331346	12394591	T	ADD	705	1.798	0.1913	1.236	2.617	3.068	0.002153
1	rs12565738	245675951	T	ADD	705	1.839	0.1985	1.246	2.713	3.068	0.002155
15	rs690306	51170073	G	ADD	705	0.5543	0.1923	0.3803	0.8081	-3.068	0.002155
7	rs2884306	14080028	T	ADD	704	0.6441	0.1434	0.4863	0.8532	-3.067	0.002162
3	rs2467473	14873140	C	ADD	705	1.715	0.1758	1.215	2.42	3.067	0.002163
10	rs1987017	94614739	G	ADD	702	0.6351	0.148	0.4751	0.8488	-3.067	0.002163
4	rs2615489	88756761	G	ADD	705	1.801	0.1919	1.237	2.623	3.067	0.002164
18	rs7242747	21650248	A	ADD	704	1.556	0.1441	1.173	2.063	3.066	0.002171
2	rs35366716	7122800	A	ADD	705	1.883	0.2064	1.256	2.821	3.065	0.002176
3	rs10513470	156329868	G	ADD	705	1.812	0.1939	1.239	2.65	3.065	0.002176
5	rs2913817	177562646	A	ADD	705	1.717	0.1763	1.215	2.425	3.065	0.002176
19	rs2857	41517298	T	ADD	702	0.5863	0.1742	0.4167	0.8249	-3.065	0.00218
8	rs2043810	4727016	A	ADD	705	1.528	0.1383	1.165	2.003	3.064	0.002181
22	rs1009147	28418257	T	ADD	705	0.5067	0.2218	0.3281	0.7827	-3.064	0.002181
3	rs2251178	132754129	G	ADD	705	0.5896	0.1724	0.4206	0.8266	-3.064	0.002182
18	rs470934	72826946	T	ADD	705	1.772	0.1867	1.229	2.555	3.064	0.002183
6	rs9458225	161686381	A	ADD	705	0.6417	0.1448	0.4832	0.8523	-3.064	0.002187
13	rs17076755	82955963	A	ADD	705	0.3332	0.3587	0.165	0.6731	-3.064	0.002187
16	rs12444330	6831682	G	ADD	705	0.6495	0.1409	0.4928	0.856	-3.064	0.002187
17	rs1563011	15506677	C	ADD	704	0.2088	0.5115	0.0766	0.569	-3.062	0.002196
5	rs4407602	4721289	G	ADD	705	0.6048	0.1642	0.4383	0.8344	-3.062	0.002197
5	rs12517406	25420485	T	ADD	705	1.895	0.2087	1.259	2.852	3.062	0.002199
12	rs7974232	18575371	T	ADD	704	1.575	0.1485	1.178	2.107	3.061	0.002203
6	rs6915442	164583676	A	ADD	704	0.5962	0.169	0.4281	0.8302	-3.061	0.002205
8	rs2016529	97647289	T	ADD	705	0.5999	0.1669	0.4325	0.8321	-3.061	0.002206
9	rs16930764	130716371	A	ADD	705	2.598	0.312	1.41	4.789	3.061	0.002206
18	rs9945890	44769914	G	ADD	705	1.555	0.1442	1.172	2.063	3.061	0.002206
11	rs10894207	129863867	T	ADD	704	1.719	0.1771	1.215	2.433	3.059	0.002218
5	rs1169845	25436698	A	ADD	705	1.892	0.2084	1.257	2.846	3.059	0.00222
3	rs12185973	135477844	A	ADD	705	2.428	0.29	1.375	4.286	3.059	0.002223
4	rs2252135	168538346	T	ADD	705	3.219	0.3822	1.522	6.809	3.059	0.002224
1	rs7513525	30578629	C	ADD	705	1.553	0.1439	1.171	2.059	3.058	0.002226
7	rs1443762	135292120	G	ADD	705	2.007	0.2278	1.284	3.137	3.058	0.002226
11	rs11033010	35123935	A	ADD	703	0.64	0.1459	0.4809	0.8519	-3.058	0.002226
7	rs10499761	56161137	T	ADD	705	1.715	0.1764	1.214	2.423	3.058	0.002227
5	rs498221	172247401	A	ADD	705	2.183	0.2553	1.323	3.6	3.058	0.00223
21	rs7279975	27032440	T	ADD	702	1.983	0.2238	1.279	3.074	3.058	0.00223
5	rs4267824	66914243	A	ADD	705	0.6027	0.1656	0.4356	0.8338	-3.058	0.002232
7	rs2398793	130873475	C	ADD	705	1.531	0.1392	1.165	2.011	3.057	0.002232
22	rs2076155	41795758	G	ADD	705	2.319	0.2752	1.353	3.978	3.057	0.002233
18	rs10514191	71729056	A	ADD	705	2.462	0.2946	1.382	4.385	3.057	0.002234
3	rs1920299	123076459	T	ADD	705	0.6181	0.1574	0.4541	0.8415	-3.057	0.002238
18	rs1060922	712402	G	ADD	704	0.6525	0.1397	0.4963	0.858	-3.057	0.002239
7	rs13232911	111932485	T	ADD	701	0.5368	0.2036	0.3601	0.8	-3.056	0.002246
4	rs4834836	121276043	A	ADD	705	1.794	0.1913	1.233	2.61	3.056	0.002247
3	rs775767	77674262	C	ADD	705	0.6608	0.1356	0.5066	0.8621	-3.054	0.002257
5	rs7710100	134796228	G	ADD	704	2.163	0.2525	1.318	3.548	3.054	0.002258
13	rs1412908	64817578	A	ADD	704	1.549	0.1433	1.17	2.051	3.054	0.002259
11	rs2250025	133216124	A	ADD	704	1.543	0.1422	1.168	2.04	3.053	0.002267
1	rs4274061	114356860	A	ADD	705	0.6578	0.1373	0.5026	0.8608	-3.052	0.002274
2	rs10451577	208429303	T	ADD	705	0.64	0.1462	0.4805	0.8524	-3.052	0.002274
7	rs16875585	31601536	C	ADD	703	1.859	0.2032	1.248	2.768	3.052	0.002274
2	rs935471	134741236	G	ADD	705	1.926	0.2148	1.264	2.934	3.052	0.002276
10	rs4128783	124795623	A	ADD	704	1.855	0.2024	1.247	2.758	3.051	0.00228
13	rs1018644	109894712	T	ADD	705	1.824	0.1971	1.24	2.685	3.051	0.002282
17	rs9904092	27926728	T	ADD	705	0.6588	0.1368	0.5039	0.8614	-3.05	0.002286
18	rs7244927	34038933	G	ADD	705	2.888	0.3477	1.461	5.71	3.05	0.002288
12	rs10128899	106312495	A	ADD	705	2.051	0.2355	1.293	3.254	3.05	0.002289
15	rs17158884	81993747	G	ADD	705	7.281	0.651	2.033	26.08	3.05	0.002291
18	rs16960907	17738178	C	ADD	704	0.6421	0.1453	0.483	0.8536	-3.049	0.002293
5	rs4244202	88464833	T	ADD	705	0.6433	0.1447	0.4844	0.8542	-3.049	0.002294
4	rs1913576	119517237	A	ADD	704	2.203	0.2591	1.326	3.661	3.049	0.002297
18	rs7230412	2473514	G	ADD	705	0.6439	0.1444	0.4852	0.8545	-3.049	0.002297
14	rs17092197	94968360	G	ADD	705	0.6268	0.1533	0.4642	0.8464	-3.048	0.002302
8	rs560667	102668560	G	ADD	705	3.118	0.3731	1.501	6.478	3.048	0.002304
4	rs9997836	136254137	T	ADD	704	0.5819	0.1777	0.4108	0.8243	-3.047	0.002309
13	rs17074629	29949738	A	ADD	705	1.74	0.1817	1.218	2.484	3.047	0.002312
17	rs11655185	77606058	A	ADD	704	0.44	0.2695	0.2594	0.7461	-3.047	0.002312
4	rs7666030	24337578	A	ADD	705	0.6029	0.1661	0.4354	0.8349	-3.047	0.002314
9	rs13298109	83099052	A	ADD	705	1.624	0.1591	1.189	2.218	3.047	0.002314
10	rs7918800	1173713	T	ADD	705	1.551	0.1441	1.17	2.057	3.047	0.002314
5	rs751347	168643048	G	ADD	705	1.568	0.1477	1.174	2.095	3.046	0.002318
8	rs11136785	4710455	C	ADD	705	1.528	0.1391	1.163	2.006	3.046	0.002318
17	rs9675120	46272332	C	ADD	705	0.6381	0.1475	0.4778	0.8521	-3.045	0.002327
10	rs2490739	94587885	G	ADD	705	0.6394	0.1469	0.4794	0.8527	-3.044	0.002331
8	rs523352	102647517	T	ADD	705	3.082	0.3698	1.493	6.362	3.044	0.002334
11	rs11036298	41203607	A	ADD	704	1.691	0.1725	1.206	2.371	3.044	0.002334
12	rs1992838	18583942	T	ADD	705	1.569	0.148	1.174	2.097	3.044	0.002334
13	rs12428238	66967513	A	ADD	704	2.096	0.2431	1.301	3.374	3.044	0.002338
5	rs10514310	89057334	G	ADD	705	1.848	0.2018	1.244	2.745	3.043	0.00234
4	rs10805318	13048906	T	ADD	703	1.491	0.1312	1.153	1.928	3.043	0.002342
10	rs7078625	72401157	T	ADD	705	1.879	0.2073	1.251	2.82	3.042	0.00235
13	rs12019957	96766002	C	ADD	705	1.704	0.1753	1.209	2.403	3.042	0.00235
12	rs9084	102691512	T	ADD	705	1.51	0.1355	1.158	1.969	3.042	0.002352
3	rs1993937	153300907	T	ADD	705	0.5637	0.1885	0.3896	0.8156	-3.042	0.002353
9	rs4517197	83058117	T	ADD	705	1.564	0.1471	1.172	2.087	3.042	0.002353
11	rs7102217	119692643	T	ADD	705	0.6317	0.151	0.4699	0.8494	-3.041	0.002359
2	rs3911797	45942951	T	ADD	705	0.6172	0.1587	0.4522	0.8424	-3.041	0.00236
12	rs7399173	130602381	A	ADD	705	2.09	0.2424	1.299	3.361	3.041	0.002361
1	rs10789511	47784120	T	ADD	705	1.804	0.1941	1.233	2.64	3.04	0.002363
14	rs7148240	79111497	G	ADD	702	1.84	0.2005	1.242	2.725	3.04	0.002365
18	rs4533385	62660110	T	ADD	705	0.6089	0.1632	0.4422	0.8384	-3.04	0.002369
6	rs9380864	39515809	A	ADD	705	2.449	0.2947	1.375	4.364	3.039	0.00237
4	rs4235320	24565005	G	ADD	705	0.6383	0.1477	0.4778	0.8526	-3.039	0.002371
10	rs10786063	94700741	T	ADD	704	0.6381	0.1478	0.4776	0.8525	-3.039	0.002372
13	rs9521760	109889232	A	ADD	704	1.65	0.1648	1.195	2.279	3.039	0.002373
15	rs16967690	36967499	G	ADD	704	0.5574	0.1923	0.3824	0.8126	-3.039	0.002373
11	rs589724	74876829	A	ADD	705	1.571	0.1486	1.174	2.102	3.039	0.002374
11	rs682292	74877949	G	ADD	705	1.571	0.1486	1.174	2.102	3.039	0.002374
1	rs6683225	235416361	C	ADD	705	0.6432	0.1452	0.4839	0.855	-3.038	0.002379
2	rs934796	60755934	C	ADD	705	0.6605	0.1365	0.5054	0.8631	-3.038	0.002379
12	rs12426839	129287686	T	ADD	705	0.518	0.2165	0.3389	0.7918	-3.038	0.002382
1	rs11576404	15983402	A	ADD	705	0.6637	0.1349	0.5095	0.8646	-3.038	0.002383
16	rs8044151	49080695	A	ADD	704	1.992	0.2268	1.277	3.107	3.038	0.002383
15	rs11857367	95589701	G	ADD	705	2.422	0.2912	1.369	4.287	3.038	0.002384
12	rs9142	102691534	C	ADD	705	1.514	0.1365	1.158	1.978	3.038	0.002385
12	rs11111761	102693958	C	ADD	705	1.514	0.1365	1.158	1.978	3.038	0.002385
1	rs10857988	113649857	A	ADD	705	1.826	0.1983	1.238	2.693	3.037	0.002392
14	rs1888576	30998407	G	ADD	705	1.526	0.1391	1.162	2.004	3.037	0.002392
10	rs10882117	94601035	C	ADD	705	0.6383	0.1478	0.4778	0.8529	-3.036	0.002394
10	rs9633694	94638938	C	ADD	705	0.6383	0.1478	0.4778	0.8529	-3.036	0.002394
2	rs1080519	238480940	T	ADD	705	0.6155	0.1598	0.4499	0.8419	-3.036	0.002395
5	rs10056037	22035449	A	ADD	702	1.838	0.2005	1.241	2.723	3.036	0.002396
4	rs354885	68155199	T	ADD	705	0.3338	0.3615	0.1643	0.6778	-3.036	0.002398
5	rs13180157	54268129	A	ADD	644	1.563	0.1471	1.171	2.085	3.036	0.002399
1	rs10919830	198421097	A	ADD	705	0.5243	0.2127	0.3456	0.7956	-3.035	0.002404
14	rs765135	30042415	C	ADD	705	1.679	0.1708	1.201	2.347	3.034	0.002415
1	rs3748568	154618416	T	ADD	705	1.54	0.1424	1.165	2.036	3.034	0.002416
18	rs728714	69748085	A	ADD	705	1.685	0.1721	1.203	2.361	3.032	0.002425
9	rs12336914	114941062	A	ADD	705	1.701	0.1752	1.207	2.398	3.032	0.002427
13	rs4771136	26968769	A	ADD	705	0.6063	0.165	0.4388	0.8378	-3.032	0.002429
8	rs2293909	1632943	C	ADD	705	0.6083	0.1639	0.4412	0.8389	-3.032	0.002431
9	rs36081179	129442001	T	ADD	705	2.062	0.2388	1.292	3.294	3.031	0.002435
8	rs4368984	123606196	T	ADD	705	0.6537	0.1402	0.4966	0.8605	-3.031	0.002437
10	rs10903459	1495491	G	ADD	705	0.5802	0.1796	0.408	0.825	-3.031	0.002439
1	rs979070	169163897	A	ADD	704	1.728	0.1805	1.213	2.461	3.031	0.00244
13	rs9576653	38420287	G	ADD	705	0.6477	0.1433	0.489	0.8577	-3.031	0.002441
10	rs10740686	58230660	A	ADD	705	0.5864	0.1762	0.4152	0.8281	-3.03	0.002442
1	rs297804	34443942	A	ADD	705	0.6146	0.1606	0.4486	0.842	-3.03	0.002443
9	rs1000152	108727109	C	ADD	705	1.911	0.2138	1.257	2.905	3.03	0.002449
15	rs907801	97139270	G	ADD	705	0.5535	0.1953	0.3775	0.8115	-3.03	0.002449
9	rs13283397	118761053	T	ADD	705	1.512	0.1365	1.157	1.976	3.029	0.00245
18	rs2333634	62664021	G	ADD	705	0.6575	0.1384	0.5013	0.8625	-3.029	0.002455
5	rs6893681	91886912	A	ADD	705	0.2912	0.4073	0.1311	0.6471	-3.029	0.002456
3	rs7637495	123056540	T	ADD	705	0.62	0.1579	0.455	0.8448	-3.028	0.002459
4	rs10025535	33257915	G	ADD	705	0.6371	0.1489	0.4759	0.853	-3.028	0.00246
4	rs952617	30764585	T	ADD	705	0.6565	0.139	0.4999	0.862	-3.028	0.002461
8	rs11985222	17379251	A	ADD	705	0.4111	0.2936	0.2312	0.7308	-3.028	0.002461
13	rs3803232	109917297	T	ADD	705	1.531	0.1406	1.162	2.017	3.028	0.002462
15	rs922673	98399674	T	ADD	705	1.603	0.1559	1.181	2.176	3.028	0.002463
5	rs10941855	20822339	C	ADD	701	2.264	0.2699	1.334	3.843	3.027	0.002466
12	rs11173235	58593474	C	ADD	705	1.566	0.1482	1.171	2.094	3.027	0.00247
9	rs1022749	103635597	G	ADD	705	0.5388	0.2043	0.361	0.8041	-3.027	0.002472
12	rs2287541	14555517	G	ADD	705	2.245	0.2672	1.33	3.791	3.027	0.002472
9	rs7025913	29470065	A	ADD	704	0.631	0.1521	0.4683	0.8502	-3.027	0.002474
3	rs9880442	46611124	C	ADD	705	0.6518	0.1414	0.494	0.86	-3.026	0.002475
2	rs4422194	68928520	A	ADD	705	1.737	0.1825	1.215	2.485	3.026	0.002478
10	rs7090625	23464283	A	ADD	705	0.5407	0.2032	0.3631	0.8053	-3.026	0.002481
10	rs1412702	37018312	T	ADD	704	1.645	0.1646	1.192	2.272	3.026	0.002481
3	rs11130575	57179459	G	ADD	705	0.6327	0.1513	0.4703	0.8511	-3.025	0.002482
3	rs6803406	74071970	A	ADD	705	1.558	0.1466	1.169	2.077	3.025	0.002485
1	rs6587553	149285804	A	ADD	705	1.684	0.1723	1.201	2.361	3.025	0.002489
9	rs1227463	23172825	A	ADD	705	0.5711	0.1852	0.3972	0.821	-3.025	0.002489
8	rs6981209	13461037	T	ADD	705	0.6397	0.1477	0.4789	0.8545	-3.024	0.002494
19	rs344570	6609613	A	ADD	704	1.893	0.2111	1.252	2.863	3.024	0.002495
14	rs203592	26841258	C	ADD	705	1.55	0.1449	1.167	2.059	3.024	0.002496
11	rs749112	65118341	T	ADD	705	1.653	0.1663	1.193	2.29	3.024	0.002497
4	rs4370182	184949045	G	ADD	705	1.521	0.1388	1.159	1.997	3.024	0.002498
7	rs10499991	110109398	T	ADD	705	0.6581	0.1384	0.5017	0.8631	-3.023	0.0025
1	rs1139978	42429783	C	ADD	705	1.823	0.1987	1.235	2.691	3.023	0.002501
1	rs4525067	27562350	A	ADD	705	1.535	0.1417	1.163	2.026	3.023	0.002502
6	rs6458323	43173307	C	ADD	705	1.527	0.14	1.16	2.008	3.023	0.002504
8	rs764058	76903458	G	ADD	704	11.34	0.8033	2.348	54.74	3.022	0.002507
2	rs6736129	171370585	A	ADD	705	0.6206	0.1579	0.4554	0.8456	-3.022	0.002508
5	rs6883938	60998743	T	ADD	705	1.757	0.1865	1.219	2.532	3.022	0.002512
8	rs17051599	24003150	G	ADD	705	2.033	0.2348	1.283	3.221	3.022	0.002513
1	rs913859	151886710	A	ADD	705	0.5323	0.2087	0.3536	0.8013	-3.022	0.002515
4	rs9291540	30046194	T	ADD	705	0.6237	0.1563	0.4592	0.8473	-3.021	0.002521
12	rs7970459	70990165	A	ADD	705	0.6064	0.1656	0.4383	0.8389	-3.02	0.002524
6	rs761179	53274795	C	ADD	705	1.526	0.1399	1.16	2.007	3.02	0.002527
6	rs9370194	53283641	T	ADD	705	1.526	0.1399	1.16	2.007	3.02	0.002527
14	rs12434675	72151538	A	ADD	697	1.535	0.1418	1.162	2.026	3.02	0.002527
4	rs3733576	17195801	T	ADD	673	0.624	0.1561	0.4595	0.8475	-3.02	0.002529
16	rs11639521	53266711	A	ADD	704	0.6608	0.1372	0.505	0.8647	-3.02	0.002529
2	rs3749034	171381721	T	ADD	705	0.616	0.1605	0.4497	0.8437	-3.019	0.002533
12	rs2400974	80635524	T	ADD	705	0.597	0.1708	0.4271	0.8344	-3.019	0.002533
7	rs2165272	9168394	C	ADD	705	0.5072	0.2249	0.3264	0.7881	-3.019	0.002536
21	rs1015020	23255899	G	ADD	705	1.661	0.168	1.195	2.308	3.019	0.002536
6	rs4565296	16507626	A	ADD	705	2.311	0.2775	1.342	3.982	3.019	0.002538
6	rs4373355	31301134	C	ADD	705	0.6523	0.1416	0.4942	0.8608	-3.018	0.002541
10	rs7919409	114814966	C	ADD	705	1.851	0.2041	1.241	2.762	3.018	0.002545
5	rs6452035	21960837	A	ADD	705	1.801	0.195	1.229	2.64	3.018	0.002546
14	rs1952966	31508235	A	ADD	704	0.6566	0.1394	0.4997	0.8629	-3.018	0.002546
21	rs17002633	14659796	A	ADD	703	0.2847	0.4163	0.1259	0.6438	-3.018	0.002546
11	rs10791329	133221566	C	ADD	705	1.541	0.1433	1.164	2.04	3.018	0.002549
11	rs3740994	5656377	C	ADD	705	1.719	0.1795	1.209	2.444	3.017	0.00255
3	rs1865396	10641716	C	ADD	705	0.4512	0.2638	0.2691	0.7567	-3.017	0.002553
10	rs7068232	94632639	T	ADD	705	0.6411	0.1474	0.4803	0.8558	-3.017	0.002553
6	rs7747376	50004009	G	ADD	705	0.6494	0.1431	0.4906	0.8597	-3.017	0.002556
3	rs36239	64070698	G	ADD	705	0.6244	0.1561	0.4598	0.8479	-3.016	0.002557
3	rs279559	9907112	T	ADD	705	1.606	0.157	1.18	2.184	3.016	0.002559
1	rs566689	110652881	G	ADD	705	1.521	0.139	1.158	1.997	3.016	0.00256
8	rs2979831	25049622	A	ADD	705	1.532	0.1415	1.161	2.022	3.016	0.00256
6	rs17629983	121102843	G	ADD	702	0.4909	0.2359	0.3091	0.7795	-3.016	0.002561
14	rs6573463	62421802	A	ADD	705	0.6421	0.1469	0.4815	0.8563	-3.016	0.002561
1	rs2152938	59957145	G	ADD	705	0.652	0.1418	0.4938	0.8609	-3.016	0.002562
18	rs9958182	806858	C	ADD	705	0.6377	0.1492	0.476	0.8543	-3.015	0.002567
8	rs8180914	143324309	A	ADD	705	0.6626	0.1365	0.507	0.8658	-3.015	0.002568
14	rs1559539	75255034	G	ADD	705	1.604	0.1567	1.18	2.18	3.015	0.002569
7	rs12540927	76270589	A	ADD	704	0.6557	0.14	0.4984	0.8627	-3.015	0.00257
2	rs2583526	76038324	G	ADD	704	0.6679	0.1339	0.5138	0.8683	-3.015	0.002571
1	rs773554	113631608	A	ADD	705	1.551	0.1457	1.166	2.064	3.015	0.002572
3	rs1520485	46619098	T	ADD	705	1.594	0.1547	1.177	2.159	3.014	0.002574
3	rs3772497	59948342	T	ADD	705	1.509	0.1366	1.155	1.972	3.014	0.002575
7	rs16868732	94722317	G	ADD	705	0.4759	0.2463	0.2937	0.7713	-3.014	0.002575
4	rs3864130	636409	T	ADD	705	1.762	0.188	1.219	2.548	3.014	0.002581
5	rs394961	81097838	G	ADD	704	0.6499	0.143	0.491	0.8601	-3.014	0.002581
13	rs17078564	22762862	T	ADD	705	0.4241	0.2847	0.2427	0.7409	-3.013	0.002585
9	rs10812569	27323155	T	ADD	705	0.6055	0.1665	0.4369	0.8392	-3.013	0.002586
4	rs6812675	17206647	A	ADD	705	0.6524	0.1418	0.4941	0.8614	-3.012	0.002595
2	rs7560149	10435286	A	ADD	705	1.546	0.1446	1.164	2.052	3.012	0.002599
1	rs11576730	106552326	C	ADD	705	2.047	0.2379	1.284	3.264	3.011	0.002602
15	rs9989352	94223565	G	ADD	696	0.6013	0.1689	0.4318	0.8374	-3.011	0.002606
12	rs995428	96000347	G	ADD	705	1.516	0.1381	1.156	1.987	3.01	0.002608
15	rs615229	51191186	A	ADD	705	0.5692	0.1872	0.3944	0.8215	-3.011	0.002608
8	rs17149208	8577599	C	ADD	705	1.664	0.1692	1.194	2.318	3.01	0.00261
7	rs1178375	18225092	C	ADD	705	3.543	0.4202	1.555	8.073	3.01	0.002615
5	rs27876	66216779	A	ADD	705	1.506	0.1361	1.154	1.966	3.01	0.002616
11	rs1793410	74845352	T	ADD	705	1.564	0.1487	1.169	2.093	3.009	0.002618
21	rs2830622	27308533	G	ADD	705	0.6226	0.1575	0.4572	0.8477	-3.009	0.002618
13	rs7996835	98044216	A	ADD	705	0.6161	0.161	0.4494	0.8446	-3.009	0.002619
3	rs184174	22885441	T	ADD	705	1.681	0.1727	1.199	2.359	3.009	0.002621
19	rs3852856	50053414	A	ADD	705	1.654	0.1672	1.192	2.295	3.009	0.002621
11	rs11022656	13079355	T	ADD	704	1.529	0.1412	1.16	2.017	3.008	0.002626
1	rs6679669	169164880	T	ADD	704	1.678	0.172	1.198	2.351	3.008	0.002628
6	rs7752498	161699696	C	ADD	705	0.6439	0.1464	0.4833	0.8578	-3.008	0.00263
9	rs10122246	4317048	C	ADD	703	1.709	0.1782	1.205	2.424	3.008	0.002632
11	rs870383	24623183	A	ADD	705	1.631	0.1626	1.186	2.243	3.007	0.002634
10	rs10882125	94658504	T	ADD	698	0.6372	0.1499	0.475	0.8547	-3.007	0.002637
2	rs10196581	240420275	G	ADD	705	0.6195	0.1593	0.4534	0.8464	-3.007	0.002638
3	rs4973889	41620502	C	ADD	705	0.6522	0.1421	0.4936	0.8617	-3.007	0.00264
9	rs10973346	37448143	C	ADD	705	0.1182	0.7102	0.02938	0.4755	-3.007	0.00264
10	rs2642306	27950788	A	ADD	705	0.6463	0.1452	0.4863	0.859	-3.007	0.00264
4	rs7697542	54107826	T	ADD	702	1.568	0.1496	1.169	2.102	3.007	0.002641
20	rs13038970	19006878	C	ADD	705	1.875	0.209	1.245	2.824	3.007	0.002641
11	rs11218856	122213099	C	ADD	705	1.517	0.1386	1.156	1.99	3.006	0.002644
21	rs458461	30051870	A	ADD	705	0.6173	0.1605	0.4507	0.8454	-3.006	0.002645
4	rs2061889	93840816	C	ADD	705	0.6104	0.1642	0.4424	0.8421	-3.006	0.002646
10	rs7075670	133964589	G	ADD	704	0.6534	0.1415	0.4951	0.8624	-3.006	0.002646
18	rs4555239	6639599	C	ADD	705	0.4707	0.2507	0.288	0.7693	-3.006	0.002647
9	rs10119277	10120546	T	ADD	704	0.4254	0.2843	0.2437	0.7428	-3.006	0.002649
16	rs8052902	57422092	G	ADD	704	0.6262	0.1557	0.4615	0.8497	-3.006	0.002649
9	rs10116714	12397578	G	ADD	705	1.766	0.1892	1.219	2.558	3.005	0.002652
5	rs2277041	158116574	C	ADD	705	1.685	0.1737	1.199	2.369	3.005	0.002657
6	rs9451925	92884675	A	ADD	704	0.5323	0.2098	0.3528	0.8031	-3.005	0.002658
5	rs10515441	111563400	C	ADD	705	1.866	0.2075	1.242	2.802	3.005	0.00266
2	rs931401	36138443	G	ADD	705	0.5863	0.1777	0.4139	0.8307	-3.004	0.002664
15	rs11854073	56760287	A	ADD	704	0.632	0.1528	0.4684	0.8526	-3.004	0.002666
14	rs1548768	73764602	A	ADD	705	0.6526	0.1421	0.494	0.8622	-3.004	0.002669
9	rs1485184	7569004	T	ADD	705	0.6577	0.1396	0.5003	0.8645	-3.003	0.002673
1	rs11587780	175154068	G	ADD	705	0.5055	0.2272	0.3238	0.789	-3.003	0.002674
17	rs9898728	28964927	G	ADD	705	1.52	0.1395	1.157	1.998	3.003	0.002674
4	rs11938193	30779384	A	ADD	705	0.659	0.1389	0.5019	0.8652	-3.003	0.002676
12	rs893280	65841593	C	ADD	704	0.6175	0.1605	0.4508	0.8459	-3.003	0.002676
9	rs2777007	12387876	G	ADD	704	1.762	0.1887	1.217	2.551	3.003	0.002677
14	rs17191485	96417937	A	ADD	704	1.598	0.156	1.177	2.169	3.003	0.002677
7	rs887937	8987943	C	ADD	704	1.609	0.1583	1.179	2.194	3.002	0.002678
6	rs450630	28650403	A	ADD	705	0.6657	0.1355	0.5104	0.8683	-3.002	0.00268
9	rs10759879	118772181	G	ADD	705	1.584	0.1532	1.173	2.139	3.002	0.00268
10	rs2918142	132882892	T	ADD	705	0.6466	0.1452	0.4865	0.8596	-3.002	0.002682
12	rs10860157	96075635	T	ADD	705	1.54	0.1439	1.162	2.043	3.002	0.002684
14	rs10150089	23118080	C	ADD	702	4.714	0.5166	1.713	12.98	3.002	0.002685
13	rs4773187	109909456	T	ADD	705	1.617	0.1601	1.181	2.213	3.001	0.002687
4	rs9985862	6947703	A	ADD	704	0.6623	0.1373	0.5061	0.8668	-3.001	0.002688
18	rs8084789	69578964	A	ADD	705	0.5568	0.1951	0.3799	0.8162	-3.001	0.002689
1	rs6697006	156317251	A	ADD	705	0.6588	0.1391	0.5016	0.8652	-3.001	0.002692
13	rs9571757	66803238	A	ADD	705	0.6495	0.1438	0.4899	0.861	-3.001	0.002692
15	rs4775096	56927621	C	ADD	704	0.6265	0.1558	0.4616	0.8503	-3.001	0.002692
5	rs17073971	171140198	G	ADD	705	9.074	0.735	2.149	38.32	3.001	0.002694
6	rs9364458	168622807	C	ADD	705	1.878	0.21	1.244	2.835	3.001	0.002694
16	rs2281230	1541768	C	ADD	704	0.6147	0.1622	0.4473	0.8447	-3.001	0.002695
8	rs5015618	53457201	A	ADD	705	2.284	0.2752	1.332	3.916	3	0.002696
2	rs779345	13035846	G	ADD	704	1.622	0.1612	1.182	2.224	3	0.002701
7	rs10255035	29478316	A	ADD	705	1.545	0.1451	1.163	2.054	3	0.002702
9	rs10960615	12342439	A	ADD	705	0.6549	0.1411	0.4967	0.8636	-3	0.002703
3	rs9842103	180235472	A	ADD	705	0.5428	0.2037	0.3641	0.8092	-2.999	0.002704
15	rs476022	51324814	C	ADD	703	0.6071	0.1664	0.4382	0.8412	-3	0.002704
6	rs9285521	149948405	G	ADD	705	1.522	0.1399	1.157	2.002	2.999	0.002705
10	rs2145819	89408959	T	ADD	705	0.6699	0.1336	0.5155	0.8704	-2.999	0.002706
18	rs1512182	44278981	A	ADD	705	1.841	0.2035	1.235	2.743	2.999	0.002707
2	rs7599540	11774997	A	ADD	702	1.883	0.2111	1.245	2.848	2.999	0.002713
3	rs516741	171448794	A	ADD	705	1.578	0.1521	1.171	2.126	2.999	0.002713
18	rs9963332	6456865	T	ADD	705	1.55	0.1461	1.164	2.063	2.998	0.002714
11	rs794414	91126166	C	ADD	705	0.3148	0.3855	0.1479	0.6702	-2.998	0.002716
6	rs9376287	137965083	A	ADD	705	0.5679	0.1887	0.3923	0.8221	-2.998	0.00272
14	rs2152481	26836031	T	ADD	703	1.543	0.1448	1.162	2.05	2.997	0.002726
4	rs7654229	22223400	G	ADD	705	0.5282	0.213	0.3479	0.8018	-2.997	0.002728
5	rs1501921	92002556	C	ADD	705	1.492	0.1335	1.148	1.938	2.996	0.002733
9	rs10958908	10122437	G	ADD	705	0.4264	0.2844	0.2442	0.7447	-2.996	0.002733
18	rs2733140	26617538	T	ADD	705	1.511	0.1377	1.153	1.978	2.996	0.002733
12	rs2066955	80614747	A	ADD	705	0.5994	0.1708	0.4289	0.8378	-2.996	0.002736
13	rs17076320	82558374	A	ADD	705	0.2827	0.4217	0.1237	0.6461	-2.996	0.002736
4	rs626267	114236427	T	ADD	705	0.6153	0.1621	0.4479	0.8454	-2.996	0.002737
6	rs1203044	120984757	C	ADD	705	0.492	0.2367	0.3094	0.7826	-2.996	0.002739
10	rs12572078	1659110	T	ADD	705	1.588	0.1543	1.173	2.148	2.996	0.002739
7	rs6463092	42145902	G	ADD	705	0.6103	0.1649	0.4418	0.8431	-2.995	0.002741
12	rs2367360	94485108	A	ADD	705	0.6541	0.1417	0.4954	0.8635	-2.995	0.002741
1	rs4512698	5125012	A	ADD	705	1.921	0.218	1.253	2.945	2.995	0.002742
17	rs887525	5549039	G	ADD	695	0.6028	0.169	0.4329	0.8395	-2.995	0.002743
5	rs96844	56232361	C	ADD	705	0.6069	0.1667	0.4377	0.8415	-2.995	0.002744
9	rs10988304	131093134	C	ADD	704	0.6599	0.1388	0.5027	0.8662	-2.995	0.002746
20	rs7270597	15750635	C	ADD	705	0.5833	0.18	0.4099	0.8301	-2.995	0.002747
5	rs6891500	66974849	T	ADD	705	0.5887	0.1769	0.4161	0.8327	-2.995	0.002748
14	rs8011546	92474863	G	ADD	697	0.6612	0.1381	0.5044	0.8668	-2.995	0.002749
6	rs1521148	141087654	C	ADD	705	0.6367	0.1508	0.4738	0.8556	-2.994	0.002751
4	rs2202592	10680561	G	ADD	705	1.705	0.1782	1.202	2.417	2.994	0.002754
12	rs508378	18678670	A	ADD	705	1.516	0.139	1.154	1.991	2.994	0.002758
19	rs10404868	54963736	T	ADD	705	0.612	0.164	0.4437	0.8441	-2.993	0.002759
5	rs4429809	50387399	G	ADD	705	1.775	0.1916	1.219	2.583	2.993	0.00276
2	rs4622759	76511193	C	ADD	705	0.6279	0.1555	0.4629	0.8516	-2.993	0.002765
12	rs12302323	97495631	G	ADD	705	0.4879	0.2398	0.305	0.7807	-2.993	0.002765
4	rs17295253	120832466	A	ADD	705	1.602	0.1574	1.176	2.18	2.993	0.002766
5	rs13187983	49889670	A	ADD	705	0.5131	0.223	0.3314	0.7944	-2.992	0.002769
8	rs16898881	102070403	G	ADD	705	2.599	0.3193	1.39	4.86	2.992	0.00277
15	rs1942036	35467996	C	ADD	705	2.243	0.27	1.321	3.808	2.992	0.002772
9	rs12348945	23608008	G	ADD	705	2.041	0.2386	1.279	3.258	2.992	0.002775
5	rs10491297	141868222	T	ADD	705	0.4772	0.2474	0.2938	0.7749	-2.991	0.002782
13	rs1218895	26980201	A	ADD	703	0.6069	0.167	0.4375	0.8418	-2.991	0.002782
10	rs2203751	58164652	A	ADD	705	0.572	0.1868	0.3967	0.8249	-2.991	0.002783
6	rs2146757	65643140	A	ADD	703	1.569	0.1506	1.168	2.108	2.99	0.002786
12	rs28594507	120509934	T	ADD	705	1.754	0.1879	1.214	2.534	2.99	0.002786
13	rs6491016	24578690	C	ADD	704	0.6601	0.1389	0.5028	0.8667	-2.99	0.002786
17	rs12939271	67755206	A	ADD	705	0.5229	0.2168	0.3419	0.7998	-2.99	0.002789
4	rs17045555	114233814	G	ADD	705	1.953	0.2238	1.259	3.028	2.99	0.002793
3	rs9989976	43874747	T	ADD	705	0.6279	0.1557	0.4628	0.8519	-2.989	0.002795
11	rs948312	59984821	C	ADD	705	0.6552	0.1414	0.4966	0.8645	-2.989	0.002798
1	rs12065118	54574042	A	ADD	705	2.257	0.2724	1.324	3.85	2.989	0.002799
10	rs7911501	14476842	A	ADD	705	2.008	0.2333	1.271	3.172	2.989	0.0028
10	rs9703900	58994564	C	ADD	705	1.502	0.136	1.15	1.96	2.989	0.0028
6	rs2859355	28569200	T	ADD	705	0.6395	0.1496	0.4769	0.8573	-2.989	0.002801
6	rs2227228	28571555	C	ADD	705	0.6395	0.1496	0.4769	0.8573	-2.989	0.002801
6	rs406113	28591461	C	ADD	705	0.6395	0.1496	0.4769	0.8573	-2.989	0.002801
9	rs10757350	22604985	G	ADD	705	0.6376	0.1506	0.4746	0.8565	-2.989	0.002801
15	rs884197	25700695	T	ADD	704	1.536	0.1436	1.159	2.036	2.989	0.002801
10	rs10829912	132821226	T	ADD	704	1.571	0.1511	1.168	2.113	2.988	0.002805
22	rs2157732	18109138	G	ADD	704	0.673	0.1325	0.5191	0.8726	-2.988	0.002806
10	rs7078498	1662408	A	ADD	705	0.6537	0.1423	0.4946	0.8639	-2.988	0.002807
13	rs7336887	22752667	A	ADD	705	0.6645	0.1368	0.5082	0.8688	-2.988	0.002808
13	rs7323240	22759288	C	ADD	705	0.6645	0.1368	0.5082	0.8688	-2.988	0.002808
19	rs745868	36843292	T	ADD	701	0.6551	0.1415	0.4964	0.8646	-2.988	0.00281
11	rs1033506	31993475	C	ADD	705	1.53	0.1424	1.158	2.023	2.987	0.002813
10	rs2421130	124543681	T	ADD	705	1.6	0.1574	1.176	2.179	2.987	0.002814
1	rs2494466	180531282	T	ADD	705	1.533	0.143	1.158	2.028	2.987	0.002816
1	rs11120972	7538496	G	ADD	705	0.6211	0.1595	0.4544	0.8489	-2.987	0.002817
19	rs6509899	59917647	A	ADD	704	0.4719	0.2515	0.2883	0.7724	-2.987	0.002819
9	rs12352157	23630361	T	ADD	705	2.099	0.2482	1.29	3.413	2.987	0.00282
20	rs6062314	61880157	C	ADD	702	0.4518	0.2661	0.2682	0.761	-2.987	0.002822
21	rs8127236	37271007	T	ADD	705	1.519	0.1401	1.155	2	2.986	0.002822
22	rs4280560	34969688	T	ADD	705	1.503	0.1364	1.15	1.963	2.986	0.002822
13	rs881084	27244649	A	ADD	705	0.5693	0.1887	0.3933	0.824	-2.986	0.002827
5	rs1422429	149146627	T	ADD	705	0.6617	0.1383	0.5046	0.8678	-2.985	0.002832
2	rs10191186	226626083	G	ADD	705	0.6087	0.1663	0.4394	0.8432	-2.985	0.002833
15	rs16941432	83904180	G	ADD	660	0.6483	0.1452	0.4878	0.8617	-2.985	0.002834
15	rs2912231	70355011	A	ADD	705	0.5999	0.1712	0.4289	0.8391	-2.985	0.002839
3	rs6800965	125746571	A	ADD	704	1.545	0.1457	1.161	2.055	2.984	0.002841
13	rs9515710	89730965	T	ADD	705	1.514	0.139	1.153	1.988	2.984	0.002841
13	rs17532216	66968886	G	ADD	705	2.044	0.2396	1.278	3.269	2.984	0.002843
22	rs11703637	46328548	G	ADD	703	0.5142	0.2229	0.3322	0.7959	-2.984	0.002845
11	rs2727378	13020458	C	ADD	705	0.6172	0.1617	0.4495	0.8474	-2.983	0.002851
2	rs4953571	42214551	C	ADD	705	1.49	0.1336	1.147	1.936	2.983	0.002852
10	rs748343	72143085	A	ADD	705	1.498	0.1354	1.149	1.953	2.983	0.002852
1	rs7539683	112241293	T	ADD	705	0.6259	0.1571	0.46	0.8516	-2.983	0.002857
12	rs11112477	104257418	C	ADD	705	1.886	0.2128	1.243	2.863	2.983	0.002857
7	rs11763415	90608936	G	ADD	705	1.518	0.1399	1.154	1.997	2.983	0.002858
11	rs4939362	59979594	G	ADD	705	0.6555	0.1416	0.4967	0.8652	-2.983	0.002859
6	rs1154854	55720390	C	ADD	705	0.6512	0.1438	0.4912	0.8632	-2.982	0.00286
4	rs950252	108329343	A	ADD	705	1.6	0.1576	1.175	2.179	2.982	0.002861
2	rs10191478	47498753	T	ADD	704	0.6602	0.1393	0.5025	0.8673	-2.982	0.002863
7	rs712825	56233946	G	ADD	684	1.678	0.1737	1.194	2.359	2.982	0.002866
17	rs216196	2149693	G	ADD	705	1.591	0.1557	1.172	2.159	2.981	0.002868
17	rs12950579	2802352	A	ADD	705	0.4391	0.276	0.2556	0.7543	-2.981	0.002869
1	rs6683705	89263295	A	ADD	705	0.5995	0.1717	0.4282	0.8393	-2.98	0.002882
7	rs17157903	103415272	T	ADD	705	1.771	0.1918	1.216	2.579	2.98	0.002882
15	rs7179456	56961831	G	ADD	705	0.6356	0.1521	0.4717	0.8564	-2.979	0.002888
7	rs10953141	94726094	C	ADD	704	0.4986	0.2336	0.3155	0.7882	-2.979	0.002892
4	rs11730321	57433226	C	ADD	705	1.606	0.1591	1.176	2.194	2.979	0.002893
3	rs13096138	59926887	C	ADD	704	1.5	0.1362	1.149	1.959	2.978	0.002898
10	rs4129775	11375401	C	ADD	705	1.951	0.2244	1.257	3.029	2.978	0.002898
6	rs1145813	91716325	G	ADD	705	1.524	0.1415	1.155	2.011	2.978	0.002899
10	rs7915633	124555733	T	ADD	705	1.619	0.1617	1.179	2.223	2.978	0.002899
7	rs2107748	9181103	C	ADD	704	0.5088	0.2269	0.3262	0.7937	-2.978	0.0029
4	rs10001989	18644706	A	ADD	705	2.289	0.2782	1.327	3.949	2.978	0.002903
2	rs16823732	144921228	A	ADD	704	2.219	0.2677	1.313	3.751	2.978	0.002904
10	rs10882123	94632474	C	ADD	705	0.6444	0.1476	0.4825	0.8606	-2.977	0.002907
16	rs4889128	78852958	T	ADD	705	1.858	0.2081	1.236	2.794	2.977	0.002907
10	rs11191514	104763354	T	ADD	704	1.976	0.2287	1.262	3.093	2.977	0.002908
13	rs4533134	24544555	A	ADD	705	0.6591	0.14	0.5009	0.8672	-2.977	0.002908
6	rs1359486	164595297	G	ADD	705	0.612	0.1649	0.443	0.8456	-2.977	0.002909
13	rs1925757	45084977	G	ADD	705	1.607	0.1594	1.176	2.197	2.977	0.002909
13	rs7996544	45088338	A	ADD	705	1.607	0.1594	1.176	2.197	2.977	0.002909
2	rs7558098	76007151	T	ADD	703	0.5977	0.1729	0.4259	0.8388	-2.977	0.002912
4	rs6841905	27336357	A	ADD	703	1.58	0.1537	1.169	2.136	2.977	0.002914
4	rs13133514	92185387	C	ADD	705	0.6797	0.1297	0.5271	0.8765	-2.976	0.002916
11	rs4909976	11250691	T	ADD	705	0.6544	0.1425	0.4949	0.8652	-2.976	0.002916
17	rs1641535	7486858	A	ADD	705	0.5052	0.2294	0.3223	0.792	-2.976	0.002916
17	rs1641528	7489045	T	ADD	705	0.5052	0.2294	0.3223	0.792	-2.976	0.002916
17	rs1619016	7491278	G	ADD	705	0.5052	0.2294	0.3223	0.792	-2.976	0.002916
2	rs10929912	14482859	A	ADD	705	1.5	0.1363	1.149	1.959	2.976	0.002918
1	rs6677623	156299071	T	ADD	704	0.6362	0.152	0.4723	0.8569	-2.976	0.002919
7	rs9690297	130470294	T	ADD	704	1.799	0.1972	1.222	2.647	2.976	0.002919
13	rs10492463	29714229	C	ADD	703	1.644	0.167	1.185	2.28	2.976	0.002921
17	rs7215100	74203435	G	ADD	705	0.5999	0.1717	0.4285	0.84	-2.976	0.002923
10	rs575552	129561895	A	ADD	705	1.881	0.2124	1.241	2.853	2.976	0.002925
2	rs876937	47594070	C	ADD	705	0.6564	0.1415	0.4974	0.8662	-2.975	0.002926
4	rs755954	139606504	G	ADD	705	0.5494	0.2013	0.3703	0.8152	-2.975	0.002932
7	rs10260065	49830356	G	ADD	705	2.075	0.2455	1.283	3.358	2.975	0.002932
4	rs7670571	73654268	C	ADD	705	0.6343	0.153	0.4699	0.8562	-2.974	0.002935
5	rs1155605	102827757	T	ADD	705	2.094	0.2484	1.287	3.407	2.974	0.002936
19	rs12975753	34193380	T	ADD	705	1.616	0.1615	1.178	2.218	2.974	0.002937
13	rs4773186	109909383	G	ADD	702	1.61	0.1602	1.176	2.205	2.974	0.002938
17	rs1642796	7483596	C	ADD	705	0.5029	0.2311	0.3197	0.7911	-2.974	0.00294
8	rs3849836	4027537	C	ADD	705	2.594	0.3206	1.384	4.863	2.974	0.002941
6	rs3819400	16508069	T	ADD	704	1.528	0.1425	1.155	2.02	2.974	0.002944
16	rs4785426	49050931	A	ADD	705	0.6128	0.1647	0.4437	0.8463	-2.973	0.002946
1	rs11163320	81747020	T	ADD	705	0.3982	0.3097	0.217	0.7307	-2.973	0.002947
7	rs10250959	66656187	T	ADD	705	2.52	0.3109	1.37	4.635	2.973	0.002947
11	rs422314	2711922	T	ADD	705	1.502	0.1367	1.149	1.963	2.973	0.002947
3	rs800072	145830161	G	ADD	705	0.6646	0.1374	0.5077	0.87	-2.973	0.00295
15	rs2279728	25695098	A	ADD	705	1.544	0.1461	1.16	2.056	2.973	0.002953
16	rs1500288	58344058	T	ADD	705	1.62	0.1624	1.179	2.228	2.972	0.002955
17	rs9302981	64265181	A	ADD	705	1.811	0.1999	1.224	2.68	2.972	0.002961
12	rs17286243	94612677	G	ADD	705	1.591	0.1562	1.171	2.16	2.971	0.002969
5	rs17134154	111508433	C	ADD	705	1.738	0.186	1.207	2.502	2.971	0.002971
1	rs4657928	192957925	C	ADD	705	0.3754	0.3298	0.1967	0.7166	-2.97	0.002974
1	rs12064957	159547087	A	ADD	705	2.044	0.2406	1.275	3.275	2.97	0.002977
18	rs17796509	40870941	T	ADD	704	0.6501	0.145	0.4893	0.8638	-2.97	0.002979
10	rs12146165	71298653	G	ADD	705	0.6144	0.164	0.4455	0.8474	-2.97	0.002981
3	rs1920298	123080578	G	ADD	692	0.6259	0.1578	0.4594	0.8528	-2.969	0.002988
9	rs1536982	27743894	A	ADD	705	0.6713	0.1343	0.5159	0.8733	-2.968	0.002993
2	rs2860780	76579736	G	ADD	705	1.49	0.1344	1.145	1.939	2.968	0.002994
6	rs2146755	65619558	A	ADD	705	1.562	0.1501	1.163	2.096	2.968	0.002994
17	rs4054867	13296550	G	ADD	705	2.364	0.2898	1.339	4.172	2.968	0.002995
13	rs10507721	64814523	A	ADD	705	1.514	0.1397	1.151	1.99	2.968	0.002996
5	rs460413	146014728	T	ADD	704	0.5009	0.2329	0.3173	0.7908	-2.968	0.002998
7	rs1034716	29400969	G	ADD	705	1.56	0.1499	1.163	2.093	2.968	0.003
10	rs10887733	89367770	A	ADD	705	1.555	0.1487	1.162	2.08	2.967	0.003002
9	rs2039197	123988867	T	ADD	705	0.6247	0.1585	0.4579	0.8524	-2.967	0.003003
5	rs7723092	67015661	A	ADD	705	0.626	0.1579	0.4594	0.853	-2.967	0.003004
1	rs12084401	228998238	T	ADD	705	1.955	0.2259	1.256	3.044	2.967	0.003005
1	rs12740185	229009438	T	ADD	705	1.955	0.2259	1.256	3.044	2.967	0.003005
12	rs1873108	28990122	C	ADD	705	0.6657	0.1371	0.5088	0.871	-2.967	0.003006
11	rs7944093	133907821	A	ADD	704	0.6472	0.1466	0.4856	0.8627	-2.967	0.003009
1	rs4400672	200942017	C	ADD	703	1.531	0.1436	1.156	2.029	2.967	0.00301
2	rs1583259	241293607	C	ADD	705	0.6503	0.1451	0.4894	0.8642	-2.966	0.003015
4	rs6844418	120789011	A	ADD	705	2.551	0.3157	1.374	4.737	2.966	0.003015
7	rs10953663	110108021	T	ADD	705	1.504	0.1377	1.149	1.971	2.966	0.003018
10	rs884147	123848714	G	ADD	705	1.501	0.137	1.148	1.964	2.966	0.003019
3	rs13066950	37428116	T	ADD	705	1.508	0.1386	1.15	1.979	2.965	0.003023
13	rs9315495	36985145	C	ADD	705	0.6615	0.1393	0.5035	0.8693	-2.965	0.003023
2	rs7589968	46345949	G	ADD	705	0.6639	0.1381	0.5064	0.8703	-2.965	0.003025
7	rs17171483	38935570	T	ADD	705	0.311	0.3939	0.1437	0.6731	-2.965	0.003027
7	rs10246095	135402680	C	ADD	702	0.4051	0.3048	0.2229	0.7362	-2.965	0.003031
14	rs1885193	91835107	T	ADD	705	1.503	0.1375	1.148	1.968	2.964	0.003033
20	rs1003576	40437113	T	ADD	705	1.487	0.1338	1.144	1.932	2.964	0.003033
10	rs7085991	8557666	T	ADD	705	1.589	0.1562	1.17	2.158	2.964	0.003037
17	rs7223271	67946387	T	ADD	704	0.4632	0.2596	0.2785	0.7705	-2.964	0.003038
2	rs2894450	222705348	G	ADD	705	0.6626	0.1389	0.5048	0.8699	-2.964	0.003039
10	rs16920576	20836645	G	ADD	705	1.94	0.2235	1.252	3.006	2.964	0.003039
3	rs6549377	71235800	C	ADD	705	1.615	0.1618	1.176	2.218	2.963	0.003044
3	rs12485750	31392045	A	ADD	705	0.4301	0.2848	0.2461	0.7515	-2.963	0.003045
11	rs12273457	13013604	G	ADD	705	0.6554	0.1426	0.4956	0.8667	-2.963	0.003047
15	rs557171	51171992	T	ADD	705	0.5706	0.1894	0.3937	0.827	-2.963	0.003049
15	rs509109	51180883	A	ADD	705	0.5706	0.1894	0.3937	0.827	-2.963	0.003049
4	rs7694767	28744112	G	ADD	705	1.621	0.163	1.178	2.231	2.963	0.00305
1	rs12044299	14160706	A	ADD	705	2.205	0.2669	1.307	3.72	2.962	0.003053
1	rs6678978	178023262	T	ADD	705	1.593	0.1572	1.171	2.168	2.962	0.003054
10	rs540729	129523639	C	ADD	704	1.543	0.1465	1.158	2.056	2.962	0.003054
1	rs1334802	37168926	G	ADD	704	1.894	0.2156	1.241	2.889	2.962	0.003059
5	rs7713018	177889514	G	ADD	702	1.699	0.1789	1.196	2.412	2.961	0.003063
21	rs9305602	36974923	G	ADD	705	1.774	0.1936	1.214	2.593	2.961	0.003064
6	rs6933882	150252495	G	ADD	705	1.503	0.1376	1.148	1.968	2.961	0.003066
5	rs6888425	159997183	T	ADD	705	0.5262	0.2168	0.344	0.8049	-2.961	0.003067
10	rs10826259	60394488	C	ADD	704	0.6112	0.1663	0.4412	0.8467	-2.961	0.00307
13	rs12583777	59797898	C	ADD	705	0.4995	0.2345	0.3155	0.7909	-2.961	0.00307
5	rs893547	92802728	T	ADD	705	0.5686	0.1907	0.3913	0.8263	-2.96	0.003072
13	rs9317483	64556849	T	ADD	705	1.698	0.1789	1.196	2.411	2.96	0.003075
21	rs1005584	43350164	A	ADD	705	0.3145	0.3907	0.1462	0.6765	-2.96	0.003075
18	rs2850562	17508917	C	ADD	704	0.6543	0.1433	0.4941	0.8665	-2.96	0.00308
1	rs1342816	118156456	T	ADD	705	3.593	0.4321	1.54	8.381	2.96	0.003081
12	rs10743426	21942356	C	ADD	704	1.523	0.1421	1.153	2.012	2.96	0.003081
2	rs10497398	173838050	G	ADD	704	0.5136	0.2252	0.3303	0.7986	-2.959	0.00309
19	rs2305785	60551038	A	ADD	704	3.598	0.4327	1.541	8.402	2.959	0.003091
4	rs7681638	68141403	A	ADD	705	0.3419	0.3628	0.1679	0.6962	-2.958	0.003094
6	rs942734	164575650	T	ADD	705	1.605	0.1599	1.173	2.196	2.958	0.003095
14	rs17611471	27681140	C	ADD	704	1.519	0.1414	1.152	2.005	2.958	0.003096
10	rs4411227	94821503	G	ADD	704	0.6408	0.1505	0.4772	0.8606	-2.958	0.003101
18	rs7236252	722476	G	ADD	704	0.6617	0.1396	0.5033	0.87	-2.958	0.003101
14	rs2352921	48537552	C	ADD	704	1.695	0.1784	1.195	2.405	2.957	0.003107
4	rs1841925	95254198	G	ADD	705	1.494	0.1359	1.145	1.95	2.957	0.00311
13	rs7983443	82328209	T	ADD	705	1.571	0.1527	1.164	2.119	2.956	0.003112
9	rs7043787	12295664	A	ADD	705	1.659	0.1712	1.186	2.32	2.956	0.003118
9	rs4604546	28205694	C	ADD	705	1.833	0.2051	1.227	2.741	2.956	0.003119
18	rs16978256	40873147	A	ADD	705	0.4368	0.2802	0.2522	0.7565	-2.956	0.003119
22	rs7286388	47598736	T	ADD	705	1.625	0.1642	1.178	2.242	2.956	0.003119
4	rs1713982	57576472	A	ADD	704	0.6518	0.1448	0.4907	0.8657	-2.955	0.003122
1	rs4660469	41058940	G	ADD	705	1.504	0.1382	1.147	1.973	2.955	0.003125
10	rs12221064	104667116	T	ADD	705	1.966	0.2288	1.256	3.079	2.955	0.003127
15	rs4290453	90127824	G	ADD	705	1.499	0.137	1.146	1.96	2.955	0.003129
8	rs10503860	29959631	A	ADD	705	1.951	0.2262	1.252	3.039	2.955	0.00313
13	rs4772804	106065701	T	ADD	705	0.6304	0.1562	0.4642	0.8562	-2.954	0.003133
13	rs2991389	66781744	C	ADD	705	0.6584	0.1415	0.4989	0.8688	-2.954	0.003136
1	rs12401575	145790984	T	ADD	704	0.4898	0.2416	0.305	0.7865	-2.954	0.00314
6	rs6456825	28630674	G	ADD	705	0.6712	0.135	0.5152	0.8745	-2.954	0.003141
7	rs4623313	15317802	T	ADD	705	0.5971	0.1746	0.4241	0.8408	-2.954	0.003142
14	rs8013066	37816857	A	ADD	705	0.5825	0.183	0.4069	0.8338	-2.953	0.003143
13	rs9527204	53889910	T	ADD	705	2.436	0.3015	1.349	4.398	2.953	0.003144
6	rs12198932	65928542	T	ADD	705	0.6529	0.1444	0.492	0.8664	-2.953	0.003145
14	rs4331278	83868246	A	ADD	705	0.4434	0.2754	0.2585	0.7607	-2.953	0.003145
3	rs1003985	85952993	A	ADD	705	0.5651	0.1933	0.3869	0.8254	-2.953	0.003148
7	rs7794618	135289580	G	ADD	704	0.415	0.2979	0.2315	0.744	-2.953	0.003149
12	rs12230722	94480909	A	ADD	705	0.6576	0.1419	0.4979	0.8686	-2.953	0.003152
5	rs27219	66244596	A	ADD	705	1.494	0.1361	1.145	1.951	2.952	0.003154
6	rs2167460	56992410	A	ADD	701	0.6062	0.1695	0.4349	0.8452	-2.952	0.003155
2	rs1816717	173743285	G	ADD	705	1.655	0.1707	1.185	2.313	2.952	0.003156
3	rs1567455	163368522	C	ADD	705	0.5866	0.1807	0.4117	0.8359	-2.952	0.003156
7	rs715156	135263656	G	ADD	705	0.415	0.2979	0.2315	0.7442	-2.952	0.003159
16	rs4353475	55883770	G	ADD	704	1.581	0.1551	1.166	2.143	2.952	0.00316
2	rs771078	126724666	C	ADD	705	1.54	0.1464	1.156	2.052	2.952	0.003161
5	rs6865941	83263863	G	ADD	705	1.518	0.1414	1.151	2.003	2.952	0.003162
17	rs2906967	15272011	T	ADD	705	1.527	0.1435	1.153	2.023	2.951	0.003163
5	rs2277948	157030811	G	ADD	705	0.578	0.1858	0.4016	0.8318	-2.951	0.003166
14	rs10132974	92073693	C	ADD	704	1.509	0.1394	1.148	1.983	2.951	0.00317
6	rs9322127	148511537	G	ADD	701	0.6628	0.1394	0.5044	0.871	-2.951	0.003172
3	rs1445637	125702402	G	ADD	704	0.6685	0.1365	0.5115	0.8736	-2.95	0.003176
1	rs1416156	216464203	T	ADD	704	0.6521	0.1449	0.4908	0.8663	-2.95	0.003177
18	rs3017036	17566764	A	ADD	701	0.6469	0.1477	0.4843	0.864	-2.95	0.003177
1	rs16843430	196841525	C	ADD	704	0.6119	0.1665	0.4415	0.848	-2.95	0.003178
14	rs715766	73767522	T	ADD	705	0.6589	0.1414	0.4994	0.8694	-2.95	0.003179
3	rs11707681	39232896	T	ADD	704	0.6334	0.1548	0.4677	0.858	-2.95	0.00318
4	rs9684285	146569634	C	ADD	705	0.4132	0.2996	0.2297	0.7434	-2.95	0.003181
5	rs17205854	64458658	T	ADD	703	0.5457	0.2054	0.3649	0.8161	-2.949	0.003183
7	rs4722167	22706837	A	ADD	705	1.546	0.1477	1.157	2.065	2.949	0.003184
13	rs1218894	26981905	A	ADD	705	0.6113	0.1669	0.4407	0.8478	-2.949	0.003186
20	rs3127065	41790709	G	ADD	705	0.4876	0.2436	0.3025	0.7859	-2.949	0.003188
5	rs4339366	168648520	C	ADD	705	1.528	0.1437	1.153	2.025	2.949	0.00319
9	rs12337314	31545977	G	ADD	705	0.2317	0.4959	0.08766	0.6124	-2.949	0.00319
14	rs2215910	75090797	G	ADD	705	2.103	0.2521	1.283	3.447	2.949	0.003193
17	rs205498	52333793	C	ADD	705	1.594	0.1581	1.169	2.173	2.948	0.003193
2	rs6714273	4166573	T	ADD	705	1.496	0.1366	1.145	1.955	2.948	0.003196
4	rs10015214	112744227	C	ADD	704	1.499	0.1374	1.145	1.963	2.948	0.003196
16	rs16953856	53287023	G	ADD	704	0.5775	0.1863	0.4009	0.8319	-2.948	0.0032
18	rs1443578	48142238	T	ADD	705	0.5968	0.1751	0.4234	0.8412	-2.948	0.003201
16	rs6500206	47533305	A	ADD	705	0.6676	0.1371	0.5103	0.8734	-2.947	0.003204
1	rs3861927	198466037	G	ADD	705	0.6636	0.1391	0.5052	0.8716	-2.947	0.003206
1	rs2792928	34426409	G	ADD	705	0.6023	0.172	0.4299	0.8438	-2.947	0.003207
17	rs11078702	7484233	T	ADD	703	0.5082	0.2297	0.3239	0.7971	-2.947	0.003208
6	rs7742993	150246788	A	ADD	705	1.5	0.1376	1.145	1.964	2.947	0.003209
6	rs9371544	150259053	C	ADD	705	1.5	0.1376	1.145	1.964	2.947	0.003209
7	rs4729731	100995663	G	ADD	705	0.6626	0.1397	0.5039	0.8712	-2.947	0.003209
14	rs1951806	62630886	G	ADD	705	1.587	0.1568	1.167	2.158	2.947	0.003209
3	rs8034	198722937	A	ADD	705	0.2232	0.5089	0.08232	0.6052	-2.947	0.00321
4	rs17050529	139747838	A	ADD	705	1.98	0.2318	1.257	3.118	2.946	0.003214
10	rs2986341	22400452	A	ADD	705	0.6298	0.1569	0.463	0.8566	-2.946	0.003214
8	rs6530649	13492483	T	ADD	705	0.6614	0.1403	0.5024	0.8708	-2.946	0.003215
1	rs2223608	169156448	A	ADD	704	1.702	0.1806	1.195	2.425	2.946	0.003216
7	rs6975738	100945049	A	ADD	705	0.6542	0.144	0.4933	0.8676	-2.946	0.003217
14	rs17827452	94348128	A	ADD	705	1.498	0.1372	1.145	1.961	2.946	0.003217
5	rs2546646	177871813	A	ADD	705	1.639	0.1678	1.18	2.277	2.946	0.00322
4	rs7685386	137793029	C	ADD	705	0.6253	0.1594	0.4576	0.8546	-2.946	0.003223
15	rs4646	49290136	A	ADD	705	0.6299	0.1569	0.4631	0.8567	-2.946	0.003223
2	rs10864931	114858086	G	ADD	705	1.505	0.1389	1.147	1.976	2.945	0.003227
17	rs8070488	77274336	C	ADD	705	1.601	0.1597	1.17	2.189	2.945	0.003229
2	rs6743904	230701465	A	ADD	705	1.711	0.1824	1.197	2.446	2.945	0.00323
6	rs17654546	93460479	A	ADD	705	0.4582	0.2651	0.2725	0.7703	-2.945	0.003234
18	rs6506537	784273	C	ADD	705	0.618	0.1635	0.4486	0.8513	-2.945	0.003234
2	rs16844477	141151371	T	ADD	705	2.46	0.3058	1.351	4.48	2.944	0.003239
2	rs2342756	198791482	T	ADD	705	1.847	0.2084	1.228	2.779	2.944	0.003239
2	rs4850833	198793906	A	ADD	705	1.847	0.2084	1.228	2.779	2.944	0.003239
1	rs6659156	216475122	A	ADD	705	0.6538	0.1443	0.4927	0.8676	-2.944	0.003241
15	rs678892	53420151	T	ADD	705	0.6517	0.1454	0.4901	0.8667	-2.944	0.003241
18	rs8099556	41437016	T	ADD	703	1.485	0.1343	1.141	1.932	2.944	0.003243
9	rs10758606	4316425	G	ADD	705	1.675	0.1752	1.188	2.361	2.943	0.003247
4	rs2717196	112741179	A	ADD	705	0.6271	0.1586	0.4596	0.8556	-2.943	0.003249
2	rs10198351	10442231	C	ADD	705	1.51	0.1401	1.148	1.987	2.943	0.00325
9	rs10814934	4313880	C	ADD	704	1.677	0.1756	1.188	2.366	2.943	0.003254
8	rs333048	19094713	A	ADD	705	2.132	0.2573	1.288	3.53	2.942	0.003256
11	rs11216026	115970010	G	ADD	704	1.551	0.1492	1.158	2.078	2.942	0.003259
17	rs17652000	29574217	A	ADD	705	1.659	0.172	1.184	2.323	2.942	0.003259
7	rs9638161	155691907	C	ADD	705	0.6349	0.1544	0.4692	0.8593	-2.942	0.003261
15	rs2124591	49762277	C	ADD	705	0.6341	0.1549	0.4681	0.8589	-2.942	0.003261
14	rs178452	79513032	T	ADD	705	1.552	0.1494	1.158	2.08	2.942	0.003263
17	rs2525994	52331921	G	ADD	703	1.592	0.1581	1.168	2.17	2.941	0.003267
10	rs12412902	55355079	G	ADD	705	2.176	0.2644	1.296	3.654	2.941	0.00327
4	rs17517905	123185578	G	ADD	704	3.944	0.4666	1.58	9.844	2.941	0.003273
5	rs3849106	16758915	T	ADD	705	1.547	0.1484	1.157	2.069	2.941	0.003273
7	rs17143177	20608970	C	ADD	705	1.705	0.1813	1.195	2.432	2.941	0.003273
3	rs17007204	20602562	C	ADD	705	2.198	0.2678	1.3	3.714	2.941	0.003275
6	rs1200428	45626180	A	ADD	705	0.5939	0.1772	0.4197	0.8406	-2.94	0.003282
6	rs9347594	162507882	T	ADD	705	0.6653	0.1386	0.507	0.873	-2.94	0.003282
2	rs11888390	76006596	T	ADD	702	0.6201	0.1626	0.4509	0.8528	-2.94	0.003286
2	rs17355236	115460582	A	ADD	705	1.567	0.1527	1.161	2.113	2.94	0.003286
2	rs6748459	14464231	C	ADD	705	0.6677	0.1374	0.5101	0.8741	-2.939	0.003289
15	rs4777484	70163597	C	ADD	701	0.6013	0.173	0.4284	0.8441	-2.939	0.003291
6	rs9371223	150256499	C	ADD	703	1.498	0.1375	1.144	1.961	2.939	0.003293
11	rs4910291	11246647	G	ADD	705	1.548	0.1486	1.157	2.071	2.939	0.003297
8	rs4631446	125109857	A	ADD	705	0.522	0.2213	0.3383	0.8053	-2.938	0.003299
2	rs12693257	181372308	T	ADD	705	0.6424	0.1506	0.4782	0.863	-2.938	0.0033
1	rs591650	179650701	C	ADD	705	2.173	0.2642	1.295	3.648	2.938	0.003303
11	rs11033008	35119690	C	ADD	703	0.6103	0.1681	0.439	0.8484	-2.938	0.003303
4	rs1277308	57592621	T	ADD	705	0.6537	0.1448	0.4922	0.8681	-2.937	0.003315
2	rs3770369	80703322	C	ADD	705	0.6697	0.1366	0.5124	0.8752	-2.937	0.003319
4	rs13134743	176359453	C	ADD	705	1.496	0.1371	1.143	1.957	2.937	0.003319
4	rs4861960	182609327	T	ADD	705	1.834	0.2065	1.223	2.749	2.936	0.003325
8	rs16876298	29958342	A	ADD	705	1.973	0.2315	1.253	3.106	2.936	0.003327
17	rs1014117	66852428	A	ADD	705	1.705	0.1817	1.194	2.434	2.936	0.003328
9	rs10980136	111798008	A	ADD	705	0.6663	0.1383	0.5081	0.8738	-2.935	0.003332
3	rs267501	6466868	C	ADD	704	2.345	0.2905	1.327	4.144	2.935	0.003337
5	rs2881773	94911139	C	ADD	705	1.527	0.1442	1.151	2.025	2.935	0.00334
13	rs3803236	109915746	G	ADD	705	1.512	0.1408	1.147	1.992	2.935	0.003341
7	rs17159043	30435795	C	ADD	705	1.748	0.1903	1.204	2.538	2.934	0.003343
2	rs4676120	107316722	A	ADD	705	0.6089	0.1691	0.4371	0.8481	-2.934	0.003345
2	rs12185715	226974271	C	ADD	705	1.51	0.1405	1.147	1.989	2.934	0.003345
3	rs2730332	16144680	T	ADD	705	1.503	0.1389	1.145	1.973	2.934	0.003345
8	rs13275987	122187023	A	ADD	705	1.887	0.2165	1.235	2.885	2.934	0.003347
3	rs9867082	86508914	T	ADD	705	1.849	0.2096	1.226	2.789	2.934	0.003348
18	rs7229153	44770208	A	ADD	705	0.6689	0.1371	0.5113	0.8751	-2.934	0.00335
8	rs744382	96402170	G	ADD	705	0.6487	0.1475	0.4858	0.8662	-2.933	0.003353
11	rs12293070	131668714	G	ADD	705	1.911	0.2208	1.24	2.945	2.933	0.003354
6	rs9501984	3245963	G	ADD	705	0.6789	0.1321	0.5241	0.8794	-2.933	0.003357
18	rs8082739	1124695	A	ADD	705	0.3663	0.3425	0.1872	0.7166	-2.933	0.003357
17	rs216193	2150203	T	ADD	705	0.6604	0.1414	0.5005	0.8714	-2.933	0.003359
4	rs4862091	183921198	C	ADD	705	1.513	0.1412	1.147	1.995	2.933	0.003361
5	rs331270	24474224	T	ADD	705	2.301	0.2841	1.318	4.015	2.932	0.003367
12	rs4768005	40411854	G	ADD	705	2.15	0.2611	1.289	3.587	2.932	0.003368
7	rs34154333	45645546	G	ADD	705	0.5377	0.2116	0.3551	0.8141	-2.932	0.003369
11	rs17578206	54928253	C	ADD	705	1.829	0.206	1.222	2.739	2.932	0.003372
11	rs35992551	55097207	T	ADD	705	1.829	0.206	1.222	2.739	2.932	0.003372
11	rs11218979	122471116	A	ADD	705	0.1464	0.6556	0.0405	0.5291	-2.931	0.003378
10	rs7916733	128230267	T	ADD	704	1.596	0.1594	1.167	2.181	2.931	0.003379
19	rs10416742	41414672	T	ADD	704	0.6074	0.1701	0.4351	0.8477	-2.931	0.003381
11	rs2851426	79148912	A	ADD	704	0.6273	0.1591	0.4592	0.8569	-2.93	0.003385
13	rs1924304	37146655	G	ADD	705	0.6608	0.1414	0.5009	0.8718	-2.93	0.003386
21	rs764063	19376899	A	ADD	705	0.6633	0.1401	0.504	0.8729	-2.93	0.003386
5	rs10058261	78162131	T	ADD	705	2.408	0.3	1.338	4.336	2.93	0.003393
13	rs9522921	89747807	A	ADD	705	1.499	0.1381	1.143	1.965	2.93	0.003394
4	rs9991687	83779973	G	ADD	705	1.713	0.1837	1.195	2.456	2.93	0.003395
1	rs12035891	106456568	C	ADD	705	2.076	0.2494	1.274	3.385	2.929	0.003396
7	rs12720066	87007638	G	ADD	705	2.406	0.2996	1.337	4.328	2.929	0.003397
16	rs11076455	47495739	T	ADD	704	0.6677	0.1379	0.5096	0.8749	-2.929	0.003397
11	rs11027967	24494200	C	ADD	705	2.069	0.2483	1.272	3.367	2.929	0.003399
1	rs4907932	101547518	T	ADD	705	0.6325	0.1564	0.4655	0.8594	-2.929	0.0034
3	rs6766464	20618484	G	ADD	704	0.6447	0.1499	0.4806	0.8648	-2.929	0.0034
3	rs9877140	59900631	A	ADD	705	0.5677	0.1933	0.3886	0.8292	-2.929	0.003401
17	rs11655679	29572646	C	ADD	705	1.572	0.1544	1.161	2.128	2.929	0.003404
7	rs12701792	4613788	T	ADD	705	0.6741	0.1347	0.5177	0.8777	-2.929	0.003405
18	rs3826638	2881847	A	ADD	705	0.5438	0.208	0.3618	0.8175	-2.929	0.003405
1	rs982292	219957975	A	ADD	704	0.6499	0.1472	0.4871	0.8672	-2.928	0.003406
11	rs10894838	133916047	T	ADD	685	0.6409	0.1519	0.4759	0.8632	-2.928	0.003406
18	rs4598991	19425143	A	ADD	705	0.5959	0.1768	0.4214	0.8427	-2.928	0.003411
11	rs7946764	90992269	A	ADD	705	0.476	0.2535	0.2896	0.7824	-2.928	0.003412
2	rs35277801	238540230	T	ADD	697	1.51	0.1407	1.146	1.989	2.928	0.003414
21	rs9974947	42767523	A	ADD	699	1.536	0.1467	1.153	2.048	2.928	0.003416
6	rs6932698	156274698	A	ADD	705	0.5706	0.1917	0.3919	0.8307	-2.928	0.003417
18	rs649632	20215533	G	ADD	705	2.003	0.2373	1.258	3.19	2.928	0.003417
1	rs1317209	20012623	T	ADD	705	1.651	0.1713	1.18	2.31	2.927	0.003418
5	rs6893238	134793661	C	ADD	705	2.224	0.273	1.302	3.798	2.927	0.003419
9	rs10968427	28263920	T	ADD	704	1.578	0.1558	1.163	2.142	2.927	0.00342
7	rs2657363	158377034	A	ADD	705	1.985	0.2343	1.254	3.142	2.927	0.003421
18	rs7228752	57102669	G	ADD	702	1.875	0.2148	1.231	2.856	2.926	0.003432
5	rs11739995	107154615	A	ADD	704	2	0.2369	1.257	3.183	2.926	0.003433
8	rs2004484	74429674	G	ADD	705	2.167	0.2643	1.291	3.637	2.926	0.003438
3	rs1177614	10201144	C	ADD	705	0.6164	0.1654	0.4457	0.8524	-2.925	0.003443
1	rs1176529	155345754	G	ADD	705	0.6675	0.1382	0.5091	0.8752	-2.925	0.003445
19	rs10407850	41405296	A	ADD	705	0.6081	0.1701	0.4357	0.8487	-2.925	0.003448
3	rs1558323	43785456	C	ADD	704	1.483	0.1348	1.139	1.932	2.924	0.003454
3	rs7650907	81458958	A	ADD	705	0.6396	0.1529	0.474	0.863	-2.924	0.003458
11	rs4367963	55460304	G	ADD	705	1.963	0.2308	1.249	3.085	2.923	0.003471
13	rs2706420	71497383	T	ADD	705	0.5904	0.1803	0.4146	0.8407	-2.922	0.003473
5	rs4869203	93202173	T	ADD	704	0.4102	0.305	0.2256	0.7457	-2.922	0.003475
5	rs4866058	20662054	A	ADD	705	2.306	0.286	1.317	4.039	2.922	0.003478
1	rs4971007	149374761	T	ADD	705	1.662	0.1738	1.182	2.336	2.922	0.00348
17	rs7207294	46270843	A	ADD	705	0.6382	0.1537	0.4722	0.8626	-2.922	0.003482
13	rs6561239	45145453	G	ADD	705	1.596	0.16	1.166	2.183	2.921	0.003485
10	rs10510116	124576564	T	ADD	704	1.6	0.1609	1.167	2.193	2.921	0.003489
9	rs9299331	101186736	C	ADD	703	1.494	0.1375	1.141	1.956	2.921	0.003493
2	rs10933155	227395151	C	ADD	704	1.531	0.1458	1.15	2.038	2.921	0.003494
17	rs2058007	66829110	C	ADD	705	0.616	0.1659	0.445	0.8527	-2.921	0.003494
3	rs9830825	31431027	A	ADD	705	0.4407	0.2806	0.2543	0.7638	-2.92	0.003495
11	rs10750547	133234459	G	ADD	703	1.918	0.223	1.239	2.969	2.92	0.003495
5	rs456775	66235257	C	ADD	705	1.486	0.1357	1.139	1.939	2.92	0.003498
11	rs1882338	129967455	G	ADD	704	1.787	0.1988	1.21	2.639	2.92	0.003498
14	rs12590451	77610768	A	ADD	705	0.5337	0.215	0.3502	0.8135	-2.92	0.003498
1	rs6427419	156324733	C	ADD	705	1.489	0.1363	1.14	1.945	2.92	0.0035
2	rs3764916	171357648	A	ADD	705	0.6548	0.145	0.4928	0.8701	-2.92	0.0035
6	rs2859356	28573334	T	ADD	705	0.5811	0.1859	0.4036	0.8365	-2.92	0.003501
6	rs2191037	28574967	C	ADD	705	0.5811	0.1859	0.4036	0.8365	-2.92	0.003501
2	rs12105918	144924663	C	ADD	704	2.173	0.2659	1.291	3.66	2.919	0.003508
11	rs611843	97025197	A	ADD	705	1.721	0.186	1.195	2.479	2.919	0.003508
19	rs444816	49130206	G	ADD	705	0.6456	0.1499	0.4813	0.8661	-2.919	0.003508
22	rs4253765	45001552	T	ADD	705	1.725	0.1868	1.196	2.488	2.919	0.003512
2	rs6712892	75844964	A	ADD	705	0.6408	0.1525	0.4753	0.864	-2.919	0.003513
5	rs10491403	146535383	T	ADD	705	1.622	0.1658	1.172	2.245	2.919	0.003514
6	rs4131501	145115486	C	ADD	703	1.691	0.18	1.188	2.407	2.919	0.003515
5	rs37389	35120937	T	ADD	705	0.5224	0.2225	0.3378	0.8079	-2.919	0.003517
13	rs1475808	67233750	A	ADD	705	0.3934	0.3197	0.2102	0.7361	-2.919	0.003517
15	rs905450	80231492	A	ADD	705	0.6137	0.1673	0.4421	0.8519	-2.918	0.003525
20	rs12624353	6186912	T	ADD	705	1.679	0.1775	1.185	2.377	2.918	0.003525
7	rs17132432	48527687	C	ADD	705	2.271	0.2811	1.309	3.94	2.918	0.003527
16	rs7199076	57411537	G	ADD	705	0.6268	0.1601	0.458	0.8579	-2.918	0.003527
6	rs2274776	108947563	G	ADD	705	1.484	0.1352	1.138	1.934	2.917	0.003531
2	rs11126223	69261549	A	ADD	704	1.502	0.1394	1.143	1.974	2.917	0.003534
7	rs10250565	82208757	A	ADD	705	0.223	0.5145	0.08135	0.6112	-2.917	0.003536
4	rs4518194	165948310	G	ADD	705	0.661	0.142	0.5004	0.873	-2.916	0.00354
15	rs2246225	69902284	C	ADD	705	0.6054	0.1721	0.432	0.8482	-2.917	0.00354
15	rs2457497	80218274	T	ADD	705	0.6206	0.1636	0.4503	0.8552	-2.916	0.003542
3	rs4676595	38805897	T	ADD	705	0.6308	0.158	0.4627	0.8598	-2.916	0.003545
12	rs1152929	67553152	C	ADD	704	9.025	0.7546	2.057	39.6	2.916	0.00355
7	rs11769720	155705991	A	ADD	705	0.5661	0.1952	0.3862	0.8299	-2.916	0.003551
8	rs6990325	4730132	C	ADD	705	1.499	0.1389	1.142	1.968	2.915	0.003553
16	rs11076684	87188128	T	ADD	705	2.051	0.2464	1.265	3.325	2.915	0.003554
6	rs9345201	92900934	A	ADD	703	0.5641	0.1964	0.3839	0.829	-2.915	0.003555
1	rs17100475	77612068	G	ADD	705	0.6256	0.1609	0.4564	0.8576	-2.915	0.003559
11	rs1004856	74858615	C	ADD	705	1.535	0.1469	1.151	2.047	2.915	0.003559
13	rs997167	46263389	T	ADD	705	1.847	0.2106	1.223	2.792	2.914	0.003564
1	rs11583804	2868226	G	ADD	705	1.482	0.1349	1.137	1.93	2.914	0.003568
9	rs10968653	2854819	T	ADD	705	0.6633	0.1409	0.5033	0.8743	-2.914	0.003568
17	rs725545	66847976	G	ADD	705	1.592	0.1595	1.164	2.176	2.914	0.00357
9	rs1993013	117759575	G	ADD	705	1.518	0.1431	1.146	2.009	2.914	0.003571
1	rs554804	242499121	A	ADD	705	5.941	0.6116	1.792	19.7	2.914	0.003572
1	rs951240	153060387	C	ADD	704	1.557	0.152	1.156	2.097	2.914	0.003573
18	rs1397071	66628412	T	ADD	704	0.2863	0.4293	0.1234	0.6641	-2.914	0.003574
5	rs12523161	128261428	A	ADD	705	0.2511	0.4743	0.0991	0.6362	-2.913	0.003575
5	rs6865948	166083179	G	ADD	705	0.5158	0.2273	0.3304	0.8052	-2.913	0.003577
13	rs9591216	48323992	A	ADD	705	1.587	0.1584	1.163	2.164	2.913	0.003579
16	rs11076650	88595442	G	ADD	705	1.49	0.137	1.139	1.949	2.913	0.003579
15	rs3736510	71328566	C	ADD	705	1.502	0.1397	1.142	1.976	2.913	0.003583
18	rs12959128	68757575	G	ADD	705	1.49	0.1368	1.139	1.948	2.913	0.003583
1	rs7663	15985382	G	ADD	705	0.6765	0.1342	0.5201	0.8801	-2.912	0.003588
9	rs10491623	28765609	C	ADD	705	0.4368	0.2844	0.2502	0.7628	-2.912	0.003588
12	rs4766836	116157399	A	ADD	705	0.4632	0.2643	0.2759	0.7775	-2.912	0.003588
8	rs13266795	4734293	A	ADD	705	0.6694	0.1378	0.5109	0.877	-2.912	0.00359
4	rs1435787	30016127	A	ADD	705	0.6439	0.1512	0.4788	0.866	-2.911	0.003598
17	rs445507	73008055	G	ADD	705	0.6734	0.1358	0.516	0.8788	-2.911	0.003598
11	rs7925158	54915139	G	ADD	704	1.822	0.206	1.217	2.728	2.911	0.003599
15	rs12442211	72032728	G	ADD	705	1.492	0.1376	1.14	1.954	2.911	0.003602
10	rs10748583	94566572	T	ADD	705	0.6536	0.1461	0.4909	0.8703	-2.911	0.003603
12	rs2398510	129382590	A	ADD	705	0.6631	0.1412	0.5028	0.8744	-2.911	0.003603
8	rs978598	76332804	T	ADD	705	1.488	0.1366	1.139	1.945	2.911	0.003608
21	rs1988351	17342405	A	ADD	704	1.557	0.1522	1.156	2.098	2.91	0.00361
15	rs1131854	71351934	C	ADD	705	0.6677	0.1388	0.5087	0.8764	-2.91	0.003611
18	rs12959698	60218719	C	ADD	705	0.6594	0.1431	0.4982	0.8729	-2.91	0.003614
16	rs9926182	57407072	A	ADD	703	0.5826	0.1857	0.4049	0.8383	-2.91	0.003619
4	rs1056364	57584434	G	ADD	705	0.6633	0.1412	0.503	0.8747	-2.909	0.003628
11	rs12289069	56615226	C	ADD	705	2.676	0.3384	1.379	5.195	2.909	0.003628
11	rs11228909	56622464	T	ADD	705	2.676	0.3384	1.379	5.195	2.909	0.003628
5	rs10462567	78666361	A	ADD	703	1.518	0.1436	1.146	2.012	2.909	0.003631
8	rs2454518	6451442	C	ADD	705	0.5977	0.1769	0.4226	0.8455	-2.909	0.003631
5	rs12513791	158800130	A	ADD	705	0.4286	0.2913	0.2422	0.7586	-2.908	0.003632
17	rs1642800	7484719	C	ADD	705	0.5125	0.2298	0.3267	0.8042	-2.908	0.003634
5	rs10043875	35775717	A	ADD	691	2.358	0.2949	1.323	4.203	2.908	0.003635
1	rs3738481	149306233	A	ADD	705	1.659	0.1742	1.179	2.335	2.908	0.003642
1	rs10788798	149322294	G	ADD	705	1.659	0.1742	1.179	2.335	2.908	0.003642
6	rs7747677	12267098	A	ADD	705	0.6241	0.1621	0.4542	0.8576	-2.907	0.003643
17	rs2338796	34809153	C	ADD	705	0.6509	0.1477	0.4873	0.8694	-2.907	0.003644
10	rs11012519	21418418	A	ADD	705	0.4726	0.2578	0.2852	0.7833	-2.907	0.003646
2	rs7596956	219860603	C	ADD	705	1.649	0.172	1.177	2.309	2.907	0.003647
4	rs1433218	124926450	T	ADD	705	0.6621	0.1418	0.5014	0.8743	-2.907	0.003648
2	rs7571879	46395912	T	ADD	705	0.395	0.3195	0.2111	0.7389	-2.907	0.003649
4	rs1904096	95231707	A	ADD	668	1.493	0.138	1.14	1.957	2.907	0.00365
1	rs7555039	89258625	C	ADD	705	0.608	0.1712	0.4346	0.8504	-2.906	0.003657
17	rs11079937	46285964	G	ADD	705	0.6492	0.1487	0.4851	0.8688	-2.906	0.003657
3	rs925852	6094146	T	ADD	705	1.553	0.1515	1.154	2.09	2.906	0.003664
7	rs11770881	149261660	G	ADD	705	1.475	0.1339	1.135	1.918	2.906	0.003666
19	rs4802322	51934832	A	ADD	705	0.6242	0.1622	0.4543	0.8578	-2.906	0.003666
6	rs4562128	53310565	C	ADD	692	1.505	0.1407	1.142	1.983	2.905	0.003667
16	rs3785057	82919148	T	ADD	702	1.825	0.2071	1.216	2.74	2.905	0.003667
14	rs760287	79508413	T	ADD	705	1.552	0.1512	1.154	2.087	2.905	0.003668
17	rs2224770	2152673	A	ADD	705	0.6638	0.141	0.5035	0.8752	-2.905	0.003668
21	rs2830632	27313809	G	ADD	705	0.5331	0.2165	0.3488	0.8149	-2.905	0.003669
12	rs10744003	12807469	G	ADD	705	1.58	0.1574	1.16	2.151	2.905	0.00367
10	rs1679414	4495344	T	ADD	705	1.755	0.1936	1.201	2.565	2.905	0.003671
11	rs10838543	5674338	C	ADD	705	1.488	0.1368	1.138	1.945	2.905	0.003675
2	rs4426527	241466189	G	ADD	705	0.5902	0.1815	0.4136	0.8424	-2.905	0.003676
6	rs9364457	168617628	T	ADD	705	1.822	0.2066	1.216	2.732	2.905	0.003676
8	rs11136786	4722057	C	ADD	702	1.497	0.1388	1.14	1.965	2.905	0.003677
20	rs6039049	8072354	A	ADD	705	0.5902	0.1816	0.4134	0.8425	-2.904	0.003687
15	rs1157619	35046632	T	ADD	705	1.77	0.1966	1.204	2.601	2.904	0.003688
17	rs4372735	46331231	C	ADD	705	1.526	0.1456	1.147	2.03	2.904	0.003689
15	rs8036982	79522018	C	ADD	705	0.5383	0.2133	0.3543	0.8177	-2.904	0.00369
6	rs380914	28677928	T	ADD	705	0.6755	0.1351	0.5184	0.8803	-2.903	0.003693
6	rs9501180	28687450	T	ADD	705	0.6755	0.1351	0.5184	0.8803	-2.903	0.003693
8	rs3104033	104347595	C	ADD	704	0.6779	0.1339	0.5215	0.8814	-2.903	0.003693
5	rs2119449	93141429	T	ADD	704	0.414	0.3038	0.2283	0.7509	-2.903	0.003695
2	rs2422230	75726725	T	ADD	705	0.6777	0.1341	0.5211	0.8813	-2.903	0.003699
9	rs7036568	113508787	C	ADD	705	0.624	0.1625	0.4538	0.858	-2.903	0.003699
10	rs9419288	134660509	G	ADD	705	0.6477	0.1496	0.4831	0.8685	-2.902	0.003703
1	rs6670348	81744620	A	ADD	705	0.3798	0.3336	0.1975	0.7303	-2.902	0.003707
4	rs1996580	125090963	T	ADD	703	1.666	0.1758	1.18	2.351	2.901	0.003714
4	rs7680144	165826705	C	ADD	704	0.6594	0.1435	0.4977	0.8736	-2.901	0.003715
11	rs1259022	133610240	T	ADD	705	1.598	0.1617	1.164	2.194	2.901	0.003715
17	rs237336	12277067	C	ADD	705	1.815	0.2055	1.213	2.716	2.901	0.003715
1	rs7548237	183394873	T	ADD	704	1.485	0.1363	1.137	1.94	2.901	0.003716
1	rs10914996	34868196	G	ADD	705	0.6623	0.142	0.5014	0.8749	-2.901	0.003718
15	rs4775086	56756584	A	ADD	705	0.618	0.1659	0.4464	0.8554	-2.901	0.003718
16	rs11074836	26951570	A	ADD	704	2.511	0.3173	1.348	4.677	2.901	0.003718
14	rs8008855	92073072	T	ADD	705	1.485	0.1364	1.137	1.94	2.901	0.003719
1	rs16859566	231983824	C	ADD	705	0.589	0.1825	0.4119	0.8422	-2.901	0.00372
12	rs2292506	51224587	T	ADD	705	2.344	0.2938	1.318	4.17	2.9	0.003728
12	rs3809185	51233594	A	ADD	705	2.344	0.2938	1.318	4.17	2.9	0.003728
7	rs2158739	100948226	C	ADD	705	1.509	0.142	1.143	1.994	2.9	0.003731
7	rs4726618	142812106	T	ADD	705	1.495	0.1387	1.139	1.963	2.9	0.003734
1	rs16837245	192888561	T	ADD	705	0.3922	0.3228	0.2083	0.7384	-2.9	0.003736
1	rs2400382	192941016	A	ADD	705	0.3922	0.3228	0.2083	0.7384	-2.9	0.003736
7	rs3095034	111922443	T	ADD	705	0.5623	0.1986	0.381	0.8298	-2.9	0.003736
6	rs9456745	162459640	G	ADD	705	1.537	0.1483	1.149	2.056	2.899	0.003746
5	rs4242233	93173922	T	ADD	705	0.4144	0.3039	0.2285	0.7518	-2.899	0.003747
7	rs6965771	151087015	T	ADD	705	0.6303	0.1592	0.4613	0.8611	-2.899	0.003747
4	rs4241602	78206375	T	ADD	705	2.1	0.256	1.272	3.469	2.898	0.003754
11	rs4910292	11250685	C	ADD	697	0.6613	0.1427	0.5	0.8747	-2.898	0.003756
13	rs11616847	19804284	G	ADD	704	1.522	0.145	1.146	2.022	2.898	0.003758
20	rs363012	10167799	G	ADD	705	0.6493	0.149	0.4849	0.8696	-2.898	0.003758
16	rs417938	11989734	T	ADD	705	1.504	0.1409	1.141	1.983	2.898	0.00376
5	rs13188352	151783226	G	ADD	705	1.796	0.2021	1.209	2.669	2.898	0.003761
9	rs16926807	7847217	C	ADD	704	0.3232	0.3898	0.1505	0.6939	-2.897	0.003762
9	rs4741220	12341048	T	ADD	705	1.78	0.1989	1.205	2.628	2.897	0.003764
10	rs1910220	59489904	T	ADD	705	1.495	0.1389	1.139	1.963	2.897	0.003764
2	rs508544	44964558	T	ADD	705	1.483	0.1359	1.136	1.935	2.897	0.003765
6	rs4389803	2926771	G	ADD	704	0.6629	0.1419	0.5019	0.8755	-2.897	0.003766
18	rs736839	44782063	T	ADD	705	1.552	0.1517	1.153	2.089	2.897	0.003767
3	rs9842199	22390771	A	ADD	705	0.6279	0.1606	0.4583	0.8603	-2.897	0.003769
4	rs17346022	13767731	G	ADD	705	0.5272	0.221	0.3419	0.813	-2.896	0.003775
7	rs7780636	70664399	A	ADD	705	1.949	0.2304	1.241	3.061	2.896	0.003776
8	rs7008211	127531263	T	ADD	705	0.6448	0.1515	0.4791	0.8677	-2.896	0.003776
17	rs6501805	70967523	C	ADD	704	1.96	0.2324	1.243	3.091	2.896	0.003777
2	rs1879283	30827329	T	ADD	705	0.666	0.1404	0.5058	0.8769	-2.896	0.003778
5	rs10474120	83261045	G	ADD	705	1.515	0.1435	1.144	2.008	2.896	0.003778
11	rs11032460	33924213	C	ADD	705	2.444	0.3086	1.335	4.476	2.896	0.003778
18	rs2732234	71655868	G	ADD	705	0.6213	0.1643	0.4503	0.8574	-2.896	0.003778
10	rs724434	55368368	T	ADD	705	2.198	0.2719	1.29	3.744	2.896	0.003779
3	rs13091753	189597283	T	ADD	703	1.501	0.1402	1.14	1.975	2.896	0.003781
8	rs7818427	30142288	T	ADD	705	0.3229	0.3904	0.1502	0.694	-2.896	0.003781
4	rs1369660	30018981	C	ADD	705	0.6514	0.148	0.4874	0.8706	-2.896	0.003782
1	rs986027	48485981	G	ADD	705	0.6036	0.1744	0.4288	0.8495	-2.896	0.003783
5	rs11744796	35028972	A	ADD	705	0.665	0.1409	0.5046	0.8765	-2.895	0.003786
15	rs6496878	90278983	T	ADD	705	1.604	0.1632	1.165	2.209	2.895	0.003787
11	rs11034037	37212919	C	ADD	704	1.509	0.142	1.142	1.993	2.895	0.003788
8	rs13261335	4478910	A	ADD	705	0.6114	0.17	0.4381	0.853	-2.895	0.00379
8	rs16905082	135206767	T	ADD	705	0.3218	0.3917	0.1493	0.6933	-2.895	0.00379
12	rs2277405	21970105	T	ADD	702	1.509	0.1421	1.142	1.994	2.895	0.003793
5	rs164819	77165752	T	ADD	702	0.659	0.1441	0.4969	0.874	-2.895	0.003795
9	rs1565948	27549733	A	ADD	705	1.49	0.1377	1.137	1.951	2.895	0.003795
9	rs3849944	27550594	C	ADD	705	1.49	0.1377	1.137	1.951	2.895	0.003795
7	rs4717002	154934008	T	ADD	705	0.6511	0.1482	0.4869	0.8706	-2.895	0.003797
8	rs9650348	13506769	G	ADD	704	1.474	0.1341	1.134	1.918	2.894	0.003798
19	rs4806295	41423264	G	ADD	705	0.6112	0.1701	0.438	0.8531	-2.894	0.0038
12	rs2532524	3941530	A	ADD	705	2.083	0.2535	1.267	3.423	2.894	0.003804
11	rs10831573	11263110	G	ADD	705	0.6464	0.1508	0.481	0.8686	-2.894	0.003805
11	rs632541	119465775	C	ADD	705	1.887	0.2193	1.227	2.9	2.894	0.003806
13	rs796027	53910437	G	ADD	705	1.49	0.1379	1.137	1.953	2.894	0.003807
15	rs7162568	86952854	T	ADD	705	0.6593	0.144	0.4972	0.8742	-2.894	0.003807
3	rs9310351	76046091	C	ADD	704	1.692	0.1818	1.185	2.417	2.893	0.003812
19	rs2967516	41573483	G	ADD	705	0.6434	0.1524	0.4772	0.8674	-2.893	0.003816
12	rs7975557	9744964	T	ADD	705	0.3425	0.3704	0.1658	0.7079	-2.893	0.003817
2	rs12997821	23459682	G	ADD	705	0.6456	0.1512	0.48	0.8684	-2.893	0.003818
3	rs1871517	189434586	A	ADD	705	0.6006	0.1762	0.4252	0.8484	-2.893	0.003818
16	rs16952610	78781210	A	ADD	705	2.493	0.3158	1.343	4.629	2.893	0.003818
12	rs2393374	116940142	T	ADD	705	1.536	0.1484	1.148	2.055	2.893	0.00382
2	rs4952167	30082144	C	ADD	705	0.6587	0.1443	0.4964	0.8741	-2.893	0.003821
2	rs7588571	79242095	A	ADD	705	0.6571	0.1452	0.4944	0.8734	-2.893	0.003821
11	rs2729881	19450983	C	ADD	705	0.6551	0.1462	0.4918	0.8725	-2.893	0.003821
9	rs4744498	92587512	A	ADD	705	0.5113	0.232	0.3245	0.8055	-2.892	0.003826
5	rs3913963	25290191	A	ADD	705	1.612	0.1652	1.166	2.229	2.892	0.003827
19	rs8192711	46191897	A	ADD	705	0.3949	0.3213	0.2104	0.7412	-2.892	0.003828
2	rs2681034	23087104	T	ADD	705	0.6264	0.1617	0.4563	0.8601	-2.892	0.003829
7	rs4730447	110112115	C	ADD	703	1.492	0.1383	1.138	1.956	2.892	0.003829
19	rs11670473	51949321	A	ADD	704	0.6289	0.1604	0.4592	0.8612	-2.892	0.00383
2	rs10173035	168297565	C	ADD	704	1.747	0.1929	1.197	2.549	2.892	0.003831
10	rs10826550	29317768	A	ADD	705	1.889	0.2199	1.227	2.907	2.892	0.003831
5	rs3797254	53535348	C	ADD	705	0.6211	0.1647	0.4497	0.8577	-2.892	0.003832
3	rs9872374	32422373	C	ADD	699	2.76	0.3511	1.387	5.491	2.891	0.003839
6	rs17082964	153090317	T	ADD	705	0.2242	0.5171	0.08138	0.6178	-2.891	0.003839
8	rs4382455	134283373	A	ADD	705	1.554	0.1524	1.152	2.095	2.891	0.00384
2	rs17037578	88771381	T	ADD	704	1.529	0.1468	1.146	2.038	2.891	0.003841
8	rs17118622	13994986	C	ADD	705	1.55	0.1515	1.151	2.085	2.891	0.003843
4	rs207343	18645403	T	ADD	705	2.091	0.2552	1.268	3.448	2.891	0.003844
13	rs9535274	49092395	G	ADD	705	0.6467	0.1508	0.4812	0.8691	-2.891	0.003846
12	rs11108786	95986131	T	ADD	705	1.489	0.1378	1.137	1.951	2.89	0.003848
17	rs7212433	27107800	C	ADD	704	0.6662	0.1405	0.5058	0.8774	-2.89	0.003848
1	rs12029847	224008567	T	ADD	704	1.869	0.2163	1.223	2.855	2.89	0.003849
8	rs16899526	125373836	G	ADD	705	0.1869	0.5804	0.05991	0.5829	-2.89	0.003855
4	rs6848914	166194572	T	ADD	705	0.4559	0.2719	0.2676	0.7768	-2.889	0.003864
12	rs4148654	21955238	T	ADD	705	1.505	0.1416	1.141	1.987	2.889	0.003864
13	rs9535762	51288604	T	ADD	703	0.6718	0.1377	0.5129	0.8799	-2.889	0.003868
3	rs9827283	8971747	A	ADD	705	0.5418	0.2122	0.3574	0.8212	-2.888	0.003877
3	rs12634184	180607508	T	ADD	705	1.596	0.1618	1.162	2.191	2.888	0.003877
2	rs2421092	125065289	T	ADD	705	0.4067	0.3116	0.2208	0.749	-2.888	0.003881
11	rs422316	2711910	T	ADD	705	1.481	0.136	1.134	1.933	2.887	0.003884
13	rs1368543	64747860	C	ADD	704	0.6725	0.1374	0.5137	0.8804	-2.887	0.00389
5	rs10051667	160830906	C	ADD	704	0.4655	0.2649	0.277	0.7823	-2.887	0.003891
19	rs16967971	38522438	T	ADD	705	2.388	0.3016	1.322	4.313	2.887	0.003895
12	rs11058545	125162611	A	ADD	705	0.6374	0.156	0.4695	0.8654	-2.886	0.003896
6	rs12215337	51084000	G	ADD	704	2.389	0.3017	1.322	4.316	2.886	0.003898
15	rs4357890	68477049	C	ADD	705	0.5317	0.2189	0.3462	0.8165	-2.886	0.003901
4	rs7693779	47880909	A	ADD	705	1.988	0.238	1.247	3.169	2.886	0.003903
6	rs4072328	128484550	T	ADD	705	2.6	0.3311	1.359	4.975	2.886	0.003903
13	rs2137510	64393231	A	ADD	704	1.52	0.1452	1.144	2.021	2.886	0.003903
3	rs12106976	132756641	T	ADD	705	0.5905	0.1826	0.4128	0.8445	-2.886	0.003907
19	rs773921	16891668	T	ADD	705	1.527	0.1468	1.146	2.037	2.886	0.003908
4	rs11131729	68410157	A	ADD	704	1.573	0.1569	1.156	2.139	2.885	0.003909
3	rs2889896	189585410	T	ADD	705	1.496	0.1396	1.138	1.967	2.885	0.00391
16	rs7192411	83403482	A	ADD	705	1.502	0.1411	1.139	1.981	2.885	0.003918
10	rs16936389	36156236	G	ADD	705	1.768	0.1976	1.2	2.604	2.885	0.003919
18	rs7505845	62637464	A	ADD	705	0.6148	0.1686	0.4417	0.8556	-2.885	0.003919
9	rs4740893	7523050	G	ADD	705	1.481	0.1361	1.134	1.933	2.884	0.003924
3	rs775768	77674297	C	ADD	704	1.475	0.1348	1.133	1.921	2.884	0.003928
17	rs7501742	78644402	G	ADD	705	1.497	0.14	1.138	1.97	2.884	0.003929
11	rs11026477	22234428	G	ADD	705	0.5755	0.1916	0.3953	0.8378	-2.884	0.00393
13	rs7319347	66977210	C	ADD	704	0.5657	0.1976	0.3841	0.8332	-2.884	0.003932
7	rs2052321	35502036	T	ADD	705	0.6171	0.1674	0.4445	0.8568	-2.883	0.003933
13	rs7323182	22914146	A	ADD	705	1.487	0.1375	1.135	1.946	2.884	0.003933
14	rs2403144	102784796	G	ADD	705	0.6854	0.131	0.5301	0.886	-2.883	0.003933
13	rs754100	25436455	G	ADD	705	1.488	0.1379	1.136	1.95	2.883	0.003935
12	rs6581959	39470317	T	ADD	705	2.178	0.27	1.283	3.697	2.883	0.003937
12	rs7956933	61631285	G	ADD	705	3.404	0.4249	1.48	7.83	2.883	0.003942
16	rs17820141	81111654	A	ADD	705	0.6728	0.1375	0.5139	0.8809	-2.883	0.003942
14	rs7159216	104656653	A	ADD	705	1.833	0.2102	1.214	2.767	2.883	0.003943
15	rs7175248	97866245	A	ADD	705	0.6604	0.1439	0.4981	0.8756	-2.883	0.003945
4	rs13107334	120644028	G	ADD	704	1.616	0.1665	1.166	2.239	2.882	0.003948
[truncated: 304,373 more rows]
