# Supplementary material for: Genome-wide association studies for diabetic macular edema and proliferative diabetic retinopathy
Source: BMC Med Genet. 2018 May 8;19:71. doi: 10.1186/s12881-018-0587-8 (PMC5941644; doi:10.1186/s12881-018-0587-8)
Supplement: Supplementary file 2 — Association results for Proliferative Diabetic Retinopathy GWAS. Only SNPs with p < 0.05 are included in this file. (TXT 21943 kb) [file 12881_2018_587_MOESM2_ESM.txt]

CHR	SNP	BP	A1	TEST	NMISS	OR	SE	L95	U95	STAT	P
5	rs918519	158758935	T	ADD	611	0.3476	0.2288	0.2219	0.5443	-4.618	3.87E-06
14	rs1158314	79497485	G	ADD	611	2.162	0.1672	1.558	3	4.611	4.01E-06
14	rs8004963	79494913	C	ADD	611	2.162	0.1672	1.558	3	4.611	4.01E-06
14	rs11159428	79486986	T	ADD	611	2.131	0.1667	1.537	2.954	4.54	5.63E-06
5	rs918520	158758888	C	ADD	611	0.3406	0.2391	0.2132	0.5442	-4.504	6.66E-06
21	rs9974947	42767523	A	ADD	607	2.121	0.171	1.517	2.966	4.397	1.10E-05
2	rs10166217	141114959	T	ADD	611	2.113	0.1726	1.507	2.964	4.334	1.46E-05
6	rs3805931	43197407	A	ADD	611	0.4425	0.1884	0.3059	0.6402	-4.327	1.51E-05
9	rs2808397	125299256	T	ADD	611	0.283	0.2919	0.1597	0.5015	-4.324	1.53E-05
15	rs11630984	96140214	C	ADD	611	2.002	0.1623	1.457	2.752	4.278	1.88E-05
2	rs1564934	141116307	C	ADD	611	2.08	0.1727	1.483	2.917	4.241	2.22E-05
17	rs7222649	63666271	G	ADD	611	2.029	0.1685	1.458	2.822	4.199	2.68E-05
9	rs7021104	126010659	A	ADD	611	2.146	0.1827	1.5	3.07	4.177	2.95E-05
21	rs9325636	42755877	T	ADD	611	2.031	0.1711	1.453	2.841	4.141	3.45E-05
10	rs11016723	130946769	T	ADD	611	0.4905	0.1727	0.3497	0.6882	-4.124	3.72E-05
19	rs1982468	4904351	G	ADD	611	2.028	0.1725	1.446	2.843	4.099	4.15E-05
3	rs11707681	39232896	T	ADD	610	0.4631	0.1885	0.32	0.6701	-4.083	4.44E-05
19	rs2602731	4895771	A	ADD	611	2.092	0.1808	1.468	2.982	4.082	4.47E-05
8	rs7821325	5521761	G	ADD	611	0.3875	0.2322	0.2458	0.6109	-4.082	4.47E-05
2	rs934796	60755934	C	ADD	611	0.5102	0.1649	0.3693	0.7049	-4.081	4.49E-05
11	rs1258854	133708748	A	ADD	611	1.993	0.1691	1.431	2.776	4.078	4.54E-05
20	rs6128541	57351084	C	ADD	608	2.114	0.1835	1.475	3.029	4.077	4.56E-05
4	rs952617	30764585	T	ADD	611	0.5076	0.1665	0.3663	0.7035	-4.073	4.65E-05
8	rs17453424	5521110	G	ADD	607	0.3892	0.2323	0.2468	0.6137	-4.062	4.87E-05
6	rs1537638	43204177	C	ADD	611	0.4851	0.1785	0.3419	0.6884	-4.052	5.09E-05
5	rs13189908	166080608	A	ADD	610	2.157	0.1905	1.485	3.133	4.034	5.48E-05
6	rs707892	26217212	C	ADD	610	0.3442	0.2652	0.2047	0.5789	-4.021	5.80E-05
4	rs1463844	30767041	G	ADD	611	0.4996	0.1735	0.3556	0.7019	-4	6.33E-05
6	rs707891	26214216	T	ADD	611	0.3479	0.2647	0.2071	0.5844	-3.99	6.62E-05
6	rs707896	26224403	A	ADD	611	0.3479	0.2647	0.2071	0.5844	-3.99	6.62E-05
14	rs178452	79513032	T	ADD	611	1.979	0.1717	1.413	2.77	3.973	7.08E-05
4	rs11937968	28301482	G	ADD	611	2.526	0.2334	1.599	3.991	3.97	7.17E-05
10	rs12359386	66154996	A	ADD	611	0.3488	0.2654	0.2073	0.5867	-3.97	7.20E-05
14	rs2371147	79511317	G	ADD	611	1.913	0.1635	1.389	2.635	3.969	7.23E-05
10	rs7914718	14540624	G	ADD	611	0.5195	0.1659	0.3753	0.7192	-3.947	7.90E-05
13	rs2669502	103550947	C	ADD	611	1.9	0.1626	1.381	2.613	3.946	7.93E-05
15	rs8028073	48483873	G	ADD	571	2.241	0.2054	1.498	3.352	3.929	8.53E-05
2	rs1996867	79321813	T	ADD	611	1.902	0.1637	1.38	2.621	3.927	8.58E-05
11	rs519806	102180699	C	ADD	611	0.5215	0.1661	0.3765	0.7222	-3.919	8.90E-05
4	rs12643289	189736139	C	ADD	611	0.5079	0.1729	0.3619	0.7129	-3.917	8.96E-05
21	rs9979356	44055402	C	ADD	611	2.076	0.1866	1.44	2.992	3.915	9.06E-05
4	rs16880901	28274936	G	ADD	611	2.477	0.2319	1.573	3.903	3.913	9.13E-05
9	rs11999243	125271720	C	ADD	611	0.3522	0.2669	0.2087	0.5943	-3.91	9.24E-05
20	rs4811373	36011399	A	ADD	611	2.008	0.1793	1.413	2.854	3.889	0.0001008
21	rs8133730	44551670	G	ADD	611	2.339	0.2185	1.524	3.59	3.888	0.0001009
9	rs2761134	15176030	A	ADD	611	0.3912	0.2417	0.2436	0.6283	-3.883	0.0001033
14	rs2205214	79497933	T	ADD	611	1.887	0.1644	1.367	2.605	3.863	0.000112
7	rs2130029	154064584	T	ADD	609	1.971	0.1757	1.397	2.781	3.863	0.0001122
14	rs760287	79508413	T	ADD	611	1.95	0.1729	1.389	2.736	3.86	0.0001132
5	rs17774569	147279058	C	ADD	611	4.207	0.3731	2.025	8.741	3.851	0.0001176
12	rs7138421	93033360	G	ADD	611	1.954	0.1743	1.389	2.75	3.845	0.0001207
21	rs2838401	44063506	A	ADD	611	2.064	0.1886	1.426	2.988	3.843	0.0001216
22	rs6002169	39547256	T	ADD	597	3.928	0.3562	1.954	7.896	3.84	0.0001228
6	rs6569422	125741530	A	ADD	611	2.915	0.2788	1.688	5.035	3.837	0.0001247
2	rs17315242	17714722	G	ADD	611	0.3757	0.2555	0.2277	0.6199	-3.831	0.0001275
2	rs514478	141125636	A	ADD	610	2.066	0.1895	1.425	2.995	3.828	0.0001291
4	rs7697486	118131843	T	ADD	611	0.5229	0.1698	0.3748	0.7293	-3.819	0.0001341
7	rs2158813	155270036	C	ADD	611	1.995	0.1808	1.399	2.843	3.819	0.0001341
4	rs11945047	28311788	G	ADD	611	2.423	0.2317	1.538	3.816	3.819	0.0001342
15	rs4077746	60702638	A	ADD	611	1.94	0.1738	1.38	2.727	3.813	0.0001374
2	rs6709373	141123652	G	ADD	611	2.042	0.1877	1.414	2.951	3.805	0.000142
1	rs1334802	37168926	G	ADD	610	2.499	0.2409	1.558	4.008	3.802	0.0001438
4	rs16880871	28243962	C	ADD	611	2.398	0.2303	1.527	3.766	3.799	0.0001452
6	rs707898	26225199	G	ADD	611	0.3728	0.2598	0.224	0.6204	-3.798	0.0001461
6	rs707899	26237927	T	ADD	611	0.3728	0.2598	0.224	0.6204	-3.798	0.0001461
14	rs8023239	79594832	T	ADD	611	1.863	0.1638	1.351	2.568	3.797	0.0001464
20	rs6128542	57351252	T	ADD	611	1.912	0.1708	1.368	2.672	3.795	0.0001476
15	rs11630986	96140221	C	ADD	611	1.877	0.166	1.356	2.599	3.794	0.0001483
1	rs1002358	53526306	C	ADD	611	2.489	0.2407	1.553	3.989	3.789	0.0001513
10	rs7099780	14545856	A	ADD	611	0.5138	0.1758	0.3641	0.7252	-3.788	0.0001518
1	rs4656224	168994066	T	ADD	611	0.5403	0.1625	0.3929	0.743	-3.788	0.000152
1	rs17461925	201293214	G	ADD	611	0.5133	0.1764	0.3633	0.7253	-3.781	0.0001565
21	rs933117	30022668	T	ADD	611	0.2436	0.3736	0.1172	0.5067	-3.78	0.0001569
9	rs3793617	124006270	T	ADD	611	0.4741	0.1975	0.3219	0.6981	-3.779	0.0001572
14	rs10873326	79532652	G	ADD	611	1.856	0.1638	1.346	2.558	3.776	0.0001591
13	rs9600567	75343317	C	ADD	611	0.5308	0.1678	0.382	0.7375	-3.775	0.0001603
8	rs13277245	72769496	G	ADD	611	2.154	0.2038	1.445	3.212	3.765	0.0001668
5	rs27706	98010079	A	ADD	611	1.994	0.1833	1.392	2.855	3.763	0.0001678
3	rs4299520	131306395	A	ADD	611	2.952	0.2877	1.68	5.189	3.762	0.0001684
11	rs7126351	29470883	C	ADD	611	2.11	0.1985	1.43	3.113	3.762	0.0001688
1	rs1328177	192007830	A	ADD	611	2.245	0.2151	1.472	3.422	3.758	0.0001713
10	rs10741187	130945779	A	ADD	611	0.5385	0.1648	0.3899	0.7438	-3.756	0.0001725
22	rs9609889	32670862	A	ADD	611	1.988	0.1832	1.389	2.847	3.753	0.000175
5	rs7728953	135572594	A	ADD	611	0.5316	0.1684	0.3821	0.7395	-3.752	0.0001758
7	rs1434960	44579517	C	ADD	611	7.746	0.5459	2.657	22.58	3.75	0.0001768
9	rs10818647	124007597	T	ADD	611	0.4762	0.1979	0.3231	0.7018	-3.749	0.0001773
17	rs4968876	63638953	C	ADD	611	1.84	0.1627	1.337	2.53	3.748	0.0001784
3	rs3901459	190040069	T	ADD	610	3.85	0.3603	1.9	7.8	3.741	0.0001831
4	rs7667153	75422	A	ADD	611	0.4414	0.2187	0.2876	0.6776	-3.74	0.0001839
13	rs1409492	22744861	G	ADD	611	0.5287	0.1707	0.3784	0.7388	-3.733	0.0001891
8	rs1866274	82041209	C	ADD	611	2.243	0.2169	1.466	3.43	3.724	0.0001959
19	rs3852872	46107983	G	ADD	611	1.898	0.1722	1.354	2.659	3.721	0.0001986
4	rs6830247	140683	A	ADD	611	0.4227	0.2315	0.2685	0.6654	-3.72	0.0001993
4	rs3829	124851	G	ADD	611	0.4121	0.2383	0.2583	0.6575	-3.719	0.0001998
11	rs10792551	70604711	C	ADD	611	1.818	0.1609	1.326	2.491	3.715	0.0002034
1	rs4644548	168991788	C	ADD	611	0.5466	0.1629	0.3972	0.7522	-3.709	0.0002084
6	rs16891325	26226646	C	ADD	611	0.3755	0.2642	0.2238	0.6302	-3.708	0.0002092
1	rs477558	18092414	G	ADD	610	1.851	0.1661	1.336	2.563	3.705	0.0002112
2	rs6729519	170786180	G	ADD	611	2.835	0.2815	1.633	4.923	3.702	0.0002141
21	rs4566449	44043952	C	ADD	611	2.015	0.1893	1.39	2.92	3.7	0.0002152
4	rs11938193	30779384	A	ADD	611	0.535	0.169	0.3842	0.7452	-3.7	0.0002157
6	rs4959902	3892353	C	ADD	611	0.4434	0.2201	0.2881	0.6826	-3.695	0.0002196
4	rs6826087	189712678	G	ADD	611	0.5388	0.1673	0.3882	0.748	-3.695	0.0002197
5	rs193421	145217621	T	ADD	611	2.077	0.1978	1.409	3.061	3.694	0.0002203
5	rs6555128	2815286	C	ADD	572	1.872	0.1699	1.342	2.611	3.69	0.0002246
5	rs3792727	19519939	A	ADD	611	2.021	0.1908	1.391	2.937	3.689	0.0002255
14	rs7141441	93303153	T	ADD	611	1.857	0.168	1.336	2.581	3.686	0.0002277
21	rs458461	30051870	A	ADD	611	0.4849	0.1965	0.3299	0.7127	-3.684	0.0002298
3	rs1521303	155171560	T	ADD	611	2.365	0.2337	1.496	3.739	3.682	0.0002314
6	rs1760084	137658829	T	ADD	611	0.4017	0.2478	0.2471	0.6528	-3.681	0.0002326
3	rs17706958	73919831	C	ADD	611	0.4823	0.1981	0.3271	0.7111	-3.681	0.0002327
1	rs471710	37157217	G	ADD	611	2.447	0.2439	1.517	3.947	3.669	0.0002431
17	rs930526	6414077	A	ADD	610	0.5405	0.1682	0.3887	0.7515	-3.659	0.0002535
10	rs7075670	133964589	G	ADD	610	0.5449	0.1661	0.3935	0.7547	-3.654	0.000258
2	rs12470331	134627906	G	ADD	611	2.002	0.19	1.38	2.906	3.654	0.0002581
11	rs12296001	129861166	T	ADD	608	1.904	0.1764	1.348	2.69	3.651	0.0002611
5	rs1201598	145691041	C	ADD	611	0.537	0.1703	0.3846	0.7498	-3.651	0.0002613
6	rs1577792	79942796	A	ADD	610	1.795	0.1605	1.311	2.459	3.645	0.0002671
1	rs1071849	26519313	A	ADD	611	1.915	0.1783	1.35	2.716	3.644	0.0002688
1	rs17645	26519317	T	ADD	611	1.915	0.1783	1.35	2.716	3.644	0.0002688
5	rs6858929	97324570	A	ADD	611	1.908	0.1774	1.348	2.701	3.643	0.00027
8	rs1424883	72760240	T	ADD	611	1.897	0.1759	1.344	2.678	3.64	0.0002724
17	rs9674522	714985	A	ADD	611	0.3742	0.2701	0.2204	0.6353	-3.64	0.0002726
6	rs11969350	125735881	G	ADD	611	2.756	0.2786	1.596	4.759	3.639	0.0002738
9	rs7043787	12295664	A	ADD	611	2.051	0.1974	1.393	3.02	3.638	0.0002749
11	rs1882338	129967455	G	ADD	610	2.259	0.2241	1.456	3.504	3.636	0.0002766
18	rs7228325	2494945	G	ADD	611	0.5364	0.1716	0.3832	0.7509	-3.63	0.0002838
2	rs4676120	107316722	A	ADD	611	0.4681	0.2092	0.3106	0.7054	-3.628	0.0002856
19	rs8106403	13833051	A	ADD	611	1.776	0.1584	1.302	2.423	3.626	0.0002874
15	rs4595781	90009772	G	ADD	611	0.5009	0.1907	0.3447	0.728	-3.625	0.0002894
3	rs4314107	39690768	C	ADD	611	1.876	0.1736	1.335	2.636	3.623	0.0002913
17	rs2338968	29910056	A	ADD	608	0.5364	0.1721	0.3828	0.7516	-3.619	0.0002957
8	rs7844819	39814692	G	ADD	610	2.099	0.2049	1.405	3.136	3.618	0.0002964
1	rs1334804	37167831	C	ADD	611	2.227	0.2213	1.443	3.436	3.618	0.0002965
4	rs11731285	254941	G	ADD	610	0.4551	0.2176	0.2971	0.6972	-3.617	0.0002977
3	rs6438172	115091665	A	ADD	611	0.4823	0.2018	0.3247	0.7163	-3.614	0.000302
14	rs12589701	78277299	T	ADD	611	0.496	0.1942	0.339	0.7257	-3.611	0.0003047
8	rs1605438	132605749	G	ADD	611	0.5601	0.1606	0.4088	0.7672	-3.61	0.0003061
15	rs7170093	94807952	C	ADD	611	1.866	0.1729	1.33	2.619	3.609	0.0003076
6	rs707901	26240643	T	ADD	610	0.3923	0.2593	0.236	0.6521	-3.608	0.0003081
21	rs11203203	42709255	A	ADD	611	0.5265	0.178	0.3714	0.7462	-3.605	0.0003123
2	rs16830149	134646385	C	ADD	611	1.972	0.1884	1.363	2.853	3.604	0.000313
6	rs11755366	3901159	G	ADD	611	0.4497	0.2219	0.2911	0.6946	-3.602	0.0003153
1	rs6670637	201302174	A	ADD	611	0.5284	0.1771	0.3735	0.7477	-3.602	0.0003157
6	rs1527871	108160599	A	ADD	611	2.088	0.2045	1.398	3.117	3.6	0.0003183
19	rs4806665	60579478	G	ADD	608	0.5605	0.1609	0.4089	0.7682	-3.599	0.00032
15	rs10152912	97630793	G	ADD	611	0.4569	0.2178	0.2981	0.7002	-3.596	0.0003228
20	rs226841	46311741	A	ADD	611	0.5008	0.1924	0.3435	0.7302	-3.594	0.0003252
17	rs11077792	71003489	G	ADD	611	2.386	0.2421	1.485	3.835	3.592	0.0003276
17	rs9894026	71006558	G	ADD	611	2.386	0.2421	1.485	3.835	3.592	0.0003276
17	rs9899149	70994259	T	ADD	611	2.386	0.2421	1.485	3.835	3.592	0.0003276
5	rs2452761	86223072	T	ADD	611	1.867	0.1738	1.328	2.625	3.592	0.000328
17	rs1076423	15813875	C	ADD	611	3.208	0.3246	1.698	6.061	3.591	0.0003297
17	rs1076424	15814042	A	ADD	611	3.208	0.3246	1.698	6.061	3.591	0.0003297
19	rs33938520	4935588	T	ADD	611	1.908	0.1799	1.341	2.714	3.591	0.0003298
1	rs2484535	100880336	G	ADD	611	1.79	0.1622	1.303	2.46	3.589	0.0003316
2	rs12476718	137210068	G	ADD	611	0.4031	0.2532	0.2454	0.6622	-3.588	0.0003339
6	rs6454101	79944591	T	ADD	611	1.791	0.1625	1.303	2.463	3.588	0.0003339
6	rs17053086	125733799	A	ADD	610	2.716	0.2787	1.573	4.691	3.585	0.0003371
20	rs16999561	52429597	T	ADD	611	3.607	0.358	1.788	7.276	3.583	0.0003395
7	rs7787632	154075394	T	ADD	611	1.851	0.1719	1.322	2.593	3.583	0.0003398
5	rs17774838	147321742	A	ADD	611	3.621	0.3592	1.791	7.321	3.582	0.0003413
1	rs2276712	26500065	T	ADD	611	1.894	0.1783	1.335	2.686	3.581	0.0003424
3	rs9825762	38741342	C	ADD	611	1.951	0.1867	1.353	2.814	3.581	0.0003426
9	rs7863740	88804096	C	ADD	610	2.631	0.2701	1.549	4.467	3.58	0.000343
18	rs7507046	8256633	T	ADD	609	0.5432	0.1704	0.389	0.7587	-3.58	0.0003432
1	rs12096059	26469296	G	ADD	611	1.779	0.1609	1.298	2.439	3.58	0.0003435
4	rs16884451	30757786	T	ADD	611	0.5551	0.1648	0.4019	0.7667	-3.572	0.0003539
13	rs2892537	29660884	G	ADD	611	0.5329	0.1763	0.3772	0.7527	-3.572	0.0003549
4	rs6844418	120789011	A	ADD	611	3.234	0.3288	1.698	6.16	3.57	0.0003568
18	rs647097	8798464	G	ADD	611	1.877	0.1766	1.328	2.654	3.567	0.0003607
4	rs9790621	111749617	A	ADD	611	2.116	0.2101	1.402	3.194	3.567	0.0003616
13	rs7323240	22759288	C	ADD	611	0.5581	0.1636	0.405	0.769	-3.566	0.0003626
13	rs7336887	22752667	A	ADD	611	0.5581	0.1636	0.405	0.769	-3.566	0.0003626
6	rs2744161	104735665	A	ADD	611	0.5378	0.174	0.3824	0.7563	-3.566	0.0003627
13	rs10508190	107242528	T	ADD	611	2.12	0.2107	1.403	3.203	3.565	0.0003632
5	rs13157486	135607321	A	ADD	611	0.5512	0.1671	0.3973	0.7648	-3.565	0.0003634
16	rs6499191	51576294	C	ADD	611	0.5472	0.1691	0.3928	0.7623	-3.565	0.0003643
8	rs1444569	97536872	A	ADD	611	0.5488	0.1683	0.3946	0.7634	-3.564	0.0003653
10	rs4460752	125715799	G	ADD	611	1.78	0.1618	1.296	2.444	3.564	0.0003655
1	rs6703281	52953304	C	ADD	608	1.792	0.1637	1.3	2.47	3.563	0.000366
4	rs8180172	179125653	G	ADD	611	1.803	0.1654	1.304	2.493	3.563	0.0003665
15	rs7176471	60705547	C	ADD	610	1.863	0.1747	1.323	2.625	3.562	0.0003677
3	rs6776434	39662492	T	ADD	611	1.872	0.1761	1.326	2.643	3.561	0.0003692
5	rs1304964	107864400	G	ADD	611	1.8	0.1652	1.302	2.489	3.558	0.0003734
3	rs9818708	136024	C	ADD	604	0.4333	0.2351	0.2733	0.687	-3.557	0.0003751
7	rs2072505	38390564	G	ADD	610	0.4944	0.1981	0.3353	0.7289	-3.556	0.000377
8	rs1993392	121309827	G	ADD	611	1.801	0.1656	1.302	2.491	3.552	0.0003826
6	rs7750845	43333038	C	ADD	611	0.4575	0.2203	0.2971	0.7044	-3.551	0.0003843
2	rs10779960	79316111	A	ADD	610	0.5461	0.1704	0.391	0.7626	-3.55	0.0003851
5	rs4921496	158780649	T	ADD	611	0.4917	0.2	0.3323	0.7277	-3.549	0.0003867
6	rs6458323	43173307	C	ADD	611	1.814	0.1678	1.305	2.52	3.549	0.0003873
6	rs4712976	25950182	T	ADD	611	0.4817	0.206	0.3217	0.7213	-3.546	0.0003908
8	rs10504351	63565895	T	ADD	611	0.4711	0.2123	0.3108	0.7142	-3.546	0.0003911
5	rs13161175	86214764	A	ADD	611	1.761	0.1596	1.288	2.408	3.544	0.0003934
12	rs1873108	28990122	C	ADD	611	0.564	0.1617	0.4108	0.7742	-3.543	0.0003959
4	rs4693460	83722044	A	ADD	611	0.5646	0.1614	0.4114	0.7747	-3.542	0.0003976
6	rs9352704	79967037	C	ADD	611	1.777	0.1623	1.292	2.442	3.541	0.0003989
8	rs4549798	6883942	C	ADD	611	0.455	0.2226	0.2941	0.704	-3.537	0.0004053
20	rs2650972	6731274	A	ADD	611	0.5448	0.1717	0.3891	0.7628	-3.537	0.0004053
15	rs11073574	96107220	T	ADD	611	1.742	0.157	1.281	2.37	3.536	0.0004062
22	rs12160838	41123507	A	ADD	608	0.4167	0.2476	0.2565	0.677	-3.536	0.0004068
17	rs2269844	33132927	T	ADD	611	0.4057	0.2551	0.2461	0.669	-3.535	0.000407
1	rs11210339	41743799	A	ADD	611	0.5071	0.1922	0.3479	0.739	-3.534	0.0004091
4	rs1451173	65929033	G	ADD	611	1.92	0.1846	1.337	2.756	3.533	0.0004111
5	rs874020	134803596	T	ADD	611	2.415	0.2497	1.48	3.939	3.531	0.0004144
18	rs6508699	17741964	G	ADD	611	0.5208	0.1848	0.3626	0.7481	-3.531	0.0004144
5	rs7446719	91467629	T	ADD	611	1.865	0.1765	1.319	2.636	3.53	0.0004153
20	rs6131328	12303931	T	ADD	611	0.5134	0.1889	0.3546	0.7435	-3.529	0.0004169
2	rs4672400	60758920	T	ADD	611	0.557	0.1658	0.4025	0.7709	-3.529	0.0004173
18	rs3760586	41556219	T	ADD	611	2.031	0.2009	1.37	3.012	3.527	0.0004208
20	rs170536	46312129	C	ADD	610	0.5089	0.1916	0.3496	0.7408	-3.526	0.0004212
4	rs11723803	282369	T	ADD	609	0.4769	0.21	0.3161	0.7198	-3.526	0.0004215
13	rs2669500	103545708	T	ADD	611	1.762	0.1606	1.286	2.414	3.526	0.0004222
5	rs257355	170993463	A	ADD	610	1.742	0.1574	1.279	2.372	3.525	0.0004236
5	rs4147091	91425863	A	ADD	611	1.857	0.1756	1.316	2.62	3.524	0.0004248
19	rs17700376	60589139	G	ADD	611	0.5475	0.171	0.3916	0.7654	-3.523	0.0004263
22	rs5996153	41123817	G	ADD	611	0.4178	0.2477	0.2571	0.679	-3.523	0.0004269
3	rs7426660	170368401	T	ADD	611	3.058	0.3173	1.642	5.695	3.523	0.0004271
8	rs6605579	6872534	A	ADD	611	0.5099	0.1913	0.3505	0.742	-3.52	0.000432
3	rs16823359	155167370	C	ADD	611	2.334	0.2408	1.456	3.742	3.519	0.0004331
4	rs1027473	140819847	T	ADD	611	0.5652	0.1622	0.4112	0.7768	-3.517	0.0004364
4	rs9997504	28361923	G	ADD	608	2.169	0.2201	1.409	3.339	3.517	0.0004368
5	rs13187374	117842193	A	ADD	611	2.323	0.2397	1.452	3.716	3.517	0.0004368
13	rs1018644	109894712	T	ADD	611	2.184	0.2223	1.413	3.376	3.514	0.0004408
11	rs10894207	129863867	T	ADD	610	2.004	0.1979	1.36	2.954	3.512	0.0004455
9	rs3860897	83534362	G	ADD	611	1.782	0.1645	1.291	2.46	3.51	0.000448
15	rs2602030	97585811	A	ADD	599	0.487	0.2051	0.3258	0.7279	-3.509	0.0004502
11	rs948027	120149634	C	ADD	609	2.102	0.2118	1.388	3.183	3.507	0.0004527
10	rs7903481	108489892	G	ADD	611	2.482	0.2592	1.493	4.125	3.506	0.0004545
18	rs7227823	41550746	C	ADD	611	0.564	0.1634	0.4094	0.7768	-3.506	0.0004551
2	rs10198541	41745675	T	ADD	611	0.5461	0.1726	0.3894	0.7659	-3.506	0.0004554
6	rs2858996	26202005	T	ADD	611	0.4524	0.2263	0.2903	0.7049	-3.506	0.0004554
19	rs8104864	13831625	T	ADD	610	1.74	0.158	1.276	2.371	3.505	0.0004571
6	rs9478783	151052307	G	ADD	611	0.437	0.2363	0.275	0.6944	-3.504	0.0004586
8	rs4897645	135011554	A	ADD	611	1.79	0.1663	1.292	2.48	3.502	0.0004623
11	rs6590465	129862479	G	ADD	611	1.821	0.1712	1.302	2.547	3.501	0.0004632
21	rs9976767	42709459	G	ADD	611	0.5532	0.1692	0.397	0.7707	-3.499	0.0004666
4	rs16884473	30760158	T	ADD	611	0.5655	0.163	0.4109	0.7783	-3.498	0.0004682
6	rs707889	26203910	T	ADD	611	0.4509	0.2277	0.2886	0.7045	-3.498	0.0004689
1	rs7551855	191934158	T	ADD	611	2.04	0.2038	1.368	3.041	3.498	0.0004692
8	rs11783420	63589380	G	ADD	610	0.4792	0.2104	0.3173	0.7238	-3.497	0.0004709
19	rs12972735	38745711	T	ADD	611	1.764	0.1623	1.283	2.425	3.496	0.0004726
4	rs16880729	28134283	A	ADD	611	2.41	0.2517	1.472	3.947	3.495	0.0004735
4	rs11946866	28362617	G	ADD	610	2.16	0.2204	1.402	3.327	3.495	0.0004745
6	rs7749149	25889118	A	ADD	610	0.5064	0.1948	0.3456	0.7418	-3.493	0.0004778
6	rs7769094	43333262	G	ADD	610	0.4639	0.22	0.3014	0.7139	-3.492	0.00048
6	rs2810793	4173048	A	ADD	611	0.298	0.3468	0.151	0.588	-3.491	0.0004805
6	rs12664472	43329242	C	ADD	611	0.4635	0.2203	0.301	0.7138	-3.49	0.0004823
7	rs1012367	94626100	T	ADD	611	0.3417	0.3077	0.1869	0.6245	-3.49	0.000483
1	rs623183	22859218	A	ADD	611	2.069	0.2083	1.375	3.112	3.49	0.0004838
4	rs1472411	55384252	T	ADD	611	1.892	0.1827	1.322	2.707	3.489	0.0004841
21	rs13048791	44245834	G	ADD	611	2.326	0.242	1.448	3.738	3.489	0.0004847
16	rs9930106	51554999	A	ADD	610	0.4809	0.21	0.3186	0.7257	-3.487	0.0004886
2	rs2902109	80171196	A	ADD	611	2.043	0.2049	1.367	3.053	3.487	0.000489
9	rs12377016	83563248	T	ADD	611	0.5573	0.1678	0.4011	0.7743	-3.485	0.000493
1	rs11583008	100857682	G	ADD	611	1.773	0.1645	1.284	2.447	3.481	0.0004992
4	rs16884471	30759998	C	ADD	611	0.5685	0.1623	0.4136	0.7814	-3.48	0.000501
21	rs1041738	29933749	C	ADD	610	0.2623	0.3847	0.1234	0.5574	-3.479	0.0005032
1	rs10910030	2025544	C	ADD	609	1.761	0.1627	1.28	2.423	3.479	0.0005033
4	rs675680	28082184	G	ADD	611	2.863	0.3024	1.583	5.179	3.479	0.0005039
21	rs2838511	44414408	A	ADD	611	1.94	0.1905	1.336	2.818	3.479	0.0005041
10	rs11009669	19709373	G	ADD	610	0.4862	0.2074	0.3238	0.7301	-3.477	0.000508
5	rs9293600	91456894	T	ADD	611	1.84	0.1755	1.305	2.596	3.475	0.0005102
11	rs12291601	106845993	C	ADD	610	0.4925	0.2039	0.3303	0.7345	-3.474	0.0005131
7	rs12112301	29404634	T	ADD	611	2.709	0.287	1.544	4.755	3.472	0.0005162
8	rs6415698	39806270	C	ADD	611	2.024	0.2033	1.359	3.015	3.469	0.0005223
14	rs12434696	95482407	C	ADD	611	11.42	0.7021	2.885	45.23	3.469	0.0005226
1	rs871151	100896325	T	ADD	611	1.773	0.1651	1.283	2.451	3.469	0.0005227
3	rs1317639	61544253	G	ADD	611	1.925	0.189	1.329	2.789	3.467	0.0005261
5	rs2292011	134707146	T	ADD	610	2.004	0.2005	1.353	2.969	3.467	0.0005263
20	rs6078568	12357405	A	ADD	611	1.764	0.1636	1.28	2.43	3.467	0.0005264
6	rs9484011	137667613	G	ADD	611	0.3857	0.2749	0.2251	0.661	-3.466	0.0005284
1	rs12097602	201292051	A	ADD	611	0.4284	0.2447	0.2652	0.6921	-3.464	0.0005314
2	rs10928484	134636634	C	ADD	611	1.929	0.1898	1.33	2.799	3.462	0.0005354
2	rs12473666	134639501	T	ADD	611	1.929	0.1898	1.33	2.799	3.462	0.0005354
3	rs9879356	191022014	C	ADD	611	0.554	0.1706	0.3966	0.774	-3.462	0.0005358
15	rs975843	96123667	T	ADD	611	1.732	0.1589	1.269	2.365	3.458	0.0005433
5	rs28044	58624026	G	ADD	611	0.4854	0.2092	0.3221	0.7315	-3.455	0.0005512
2	rs12466395	190488943	A	ADD	610	0.5039	0.1984	0.3416	0.7435	-3.454	0.0005523
17	rs3826543	8073488	T	ADD	611	2.031	0.2052	1.359	3.037	3.454	0.000553
4	rs12511220	65174	T	ADD	611	0.4601	0.2249	0.2961	0.7149	-3.452	0.0005558
5	rs11738003	24984641	G	ADD	610	1.783	0.1675	1.284	2.475	3.452	0.0005562
1	rs16859552	180952550	A	ADD	611	4.227	0.4176	1.865	9.583	3.452	0.0005563
5	rs10515468	134572389	T	ADD	611	2.254	0.2355	1.421	3.577	3.451	0.0005583
4	rs2131688	76454479	A	ADD	611	0.5049	0.1981	0.3424	0.7445	-3.449	0.0005616
14	rs2359360	54269526	C	ADD	611	0.5227	0.1881	0.3615	0.7557	-3.449	0.0005623
2	rs1427587	137209118	A	ADD	611	0.4011	0.2649	0.2387	0.6741	-3.449	0.0005632
8	rs2977035	129318438	T	ADD	611	1.903	0.1867	1.32	2.744	3.448	0.0005652
6	rs12197692	17863942	T	ADD	611	2.153	0.2224	1.392	3.329	3.448	0.0005654
14	rs10483939	79484830	A	ADD	611	0.5715	0.1623	0.4158	0.7856	-3.447	0.0005671
2	rs17406681	212111632	T	ADD	611	0.5096	0.1956	0.3473	0.7477	-3.446	0.0005679
6	rs7451595	38734382	A	ADD	611	2.499	0.2657	1.484	4.207	3.446	0.0005686
1	rs11590996	199374719	A	ADD	611	2.054	0.2088	1.364	3.092	3.445	0.0005701
1	rs1923630	175916472	A	ADD	610	0.5759	0.1602	0.4207	0.7883	-3.445	0.0005708
12	rs1795486	67530473	T	ADD	611	12.36	0.7299	2.955	51.67	3.445	0.0005721
12	rs1695144	67510209	G	ADD	611	12.35	0.7303	2.953	51.69	3.443	0.0005761
12	rs2701099	67531010	G	ADD	611	12.35	0.7303	2.953	51.69	3.443	0.0005761
18	rs11661271	5981033	T	ADD	611	0.5741	0.1612	0.4186	0.7874	-3.443	0.0005762
7	rs13438249	149270822	C	ADD	611	2.398	0.2541	1.457	3.946	3.442	0.000578
2	rs2270476	211234009	T	ADD	611	0.2531	0.3993	0.1157	0.5535	-3.441	0.0005797
6	rs7764257	43332733	G	ADD	610	0.5396	0.1793	0.3797	0.7668	-3.441	0.0005804
4	rs13101823	26784600	A	ADD	611	0.5575	0.1699	0.3996	0.7778	-3.439	0.0005834
6	rs4896258	137697928	G	ADD	611	0.4109	0.2587	0.2475	0.6822	-3.438	0.0005857
15	rs1976589	97617273	A	ADD	611	0.4932	0.2058	0.3295	0.7383	-3.435	0.0005931
12	rs4963954	26157898	C	ADD	611	0.5354	0.1819	0.3748	0.7647	-3.434	0.0005942
12	rs7972367	26158915	T	ADD	611	0.5363	0.1815	0.3758	0.7654	-3.434	0.0005954
17	rs2906966	15272242	C	ADD	611	2.194	0.2289	1.401	3.437	3.433	0.0005959
10	rs7908803	102950051	T	ADD	611	1.818	0.1742	1.292	2.559	3.432	0.0005987
7	rs2052321	35502036	T	ADD	611	0.489	0.2085	0.325	0.7359	-3.431	0.0006011
8	rs17055196	26323279	C	ADD	611	0.3382	0.316	0.182	0.6282	-3.431	0.0006014
1	rs3736314	201291390	A	ADD	611	0.4331	0.2439	0.2685	0.6986	-3.431	0.0006021
15	rs12913417	91986565	T	ADD	610	0.5644	0.1667	0.4071	0.7826	-3.431	0.0006023
8	rs10503326	5521013	A	ADD	610	0.3808	0.2815	0.2193	0.6613	-3.429	0.0006058
22	rs4822134	41197276	C	ADD	611	1.767	0.1661	1.276	2.448	3.429	0.0006062
2	rs4832199	85859443	T	ADD	611	1.909	0.1886	1.319	2.762	3.428	0.0006081
12	rs11610927	115370752	G	ADD	611	0.5261	0.1874	0.3644	0.7597	-3.426	0.000612
5	rs4254949	109622167	G	ADD	611	0.4662	0.2228	0.3012	0.7214	-3.426	0.0006132
10	rs11200461	85511232	C	ADD	611	2.378	0.2528	1.449	3.903	3.426	0.0006135
1	rs7526731	240718979	A	ADD	611	1.761	0.1654	1.274	2.436	3.424	0.0006181
11	rs11212242	106821709	T	ADD	611	0.4994	0.2029	0.3355	0.7434	-3.421	0.0006231
15	rs11629877	96135667	A	ADD	611	1.748	0.1632	1.269	2.407	3.421	0.0006241
6	rs517002	23698515	C	ADD	611	2.215	0.2325	1.404	3.493	3.42	0.0006255
9	rs10757754	28510208	A	ADD	611	1.757	0.1648	1.272	2.427	3.42	0.0006273
12	rs10492158	106532902	A	ADD	611	0.4448	0.237	0.2796	0.7078	-3.418	0.0006308
6	rs7752120	43333769	C	ADD	611	0.4786	0.2156	0.3136	0.7303	-3.417	0.0006323
7	rs12706164	117400523	A	ADD	611	1.96	0.197	1.332	2.884	3.417	0.0006343
9	rs1343452	28126460	C	ADD	611	0.5231	0.1898	0.3606	0.7587	-3.415	0.0006376
1	rs10800007	162398643	T	ADD	611	1.725	0.1598	1.261	2.36	3.413	0.0006419
6	rs4959901	3889423	T	ADD	611	0.4443	0.2377	0.2788	0.708	-3.413	0.0006434
3	rs13091037	39643206	G	ADD	610	1.811	0.1741	1.287	2.547	3.41	0.0006489
2	rs1843131	80165633	A	ADD	611	1.916	0.1907	1.319	2.785	3.41	0.0006499
11	rs17106517	106517761	A	ADD	611	0.4382	0.242	0.2727	0.7042	-3.409	0.0006516
1	rs4567275	114485594	A	ADD	611	1.798	0.1721	1.283	2.519	3.409	0.0006524
6	rs2049661	108161863	T	ADD	611	1.995	0.2027	1.341	2.969	3.408	0.0006535
8	rs4501576	12770918	A	ADD	611	2.6	0.2804	1.501	4.504	3.407	0.0006558
2	rs17186802	156698961	T	ADD	611	1.718	0.1589	1.258	2.346	3.407	0.0006578
9	rs10117672	18899703	A	ADD	611	0.5681	0.166	0.4104	0.7866	-3.407	0.0006579
1	rs10489868	190777806	C	ADD	611	0.4922	0.2081	0.3273	0.7401	-3.406	0.0006588
6	rs1150658	26206734	A	ADD	611	0.4631	0.2261	0.2973	0.7213	-3.405	0.0006608
6	rs2229768	26212259	C	ADD	611	0.4631	0.2261	0.2973	0.7213	-3.405	0.0006608
4	rs2646357	55380521	A	ADD	611	1.716	0.1585	1.257	2.341	3.405	0.0006609
11	rs3019776	68582731	A	ADD	611	2.199	0.2315	1.397	3.462	3.404	0.0006643
12	rs1152929	67553152	C	ADD	610	14.36	0.783	3.096	66.64	3.403	0.0006655
14	rs226985	22033486	C	ADD	611	0.5525	0.1743	0.3926	0.7775	-3.403	0.0006657
5	rs6866292	145693357	C	ADD	611	0.495	0.2067	0.3301	0.7422	-3.403	0.0006675
15	rs8029623	90018902	A	ADD	611	0.546	0.1779	0.3853	0.7737	-3.402	0.0006686
4	rs6815342	187181925	T	ADD	611	1.935	0.1941	1.323	2.83	3.401	0.000672
9	rs10968119	27793120	G	ADD	611	0.5798	0.1603	0.4235	0.7939	-3.399	0.0006761
8	rs6992951	18074257	A	ADD	611	1.716	0.1589	1.257	2.343	3.399	0.0006762
19	rs10413621	34237518	T	ADD	611	2.204	0.2324	1.397	3.475	3.399	0.0006766
11	rs4271358	106520080	A	ADD	608	0.4275	0.2501	0.2619	0.6979	-3.398	0.0006785
3	rs17036173	3755218	A	ADD	611	2.443	0.2629	1.459	4.089	3.398	0.0006795
19	rs11665682	56259122	A	ADD	611	1.709	0.1578	1.255	2.329	3.397	0.0006807
13	rs11839205	96818738	T	ADD	611	2.51	0.2709	1.476	4.268	3.397	0.000681
13	rs1553010	96795539	C	ADD	610	2.397	0.2576	1.447	3.971	3.394	0.0006889
19	rs344560	6616020	A	ADD	611	3.03	0.3267	1.597	5.748	3.394	0.0006894
1	rs10917696	161415949	C	ADD	611	0.4627	0.2271	0.2964	0.7221	-3.393	0.0006905
2	rs2198368	19746976	T	ADD	611	1.921	0.1926	1.317	2.803	3.391	0.0006955
15	rs11071610	59614232	A	ADD	611	1.813	0.1754	1.285	2.556	3.391	0.0006962
7	rs10499911	94710162	G	ADD	611	0.3569	0.304	0.1967	0.6476	-3.389	0.0007006
1	rs6688859	113577284	C	ADD	611	1.785	0.171	1.277	2.496	3.389	0.0007012
15	rs8032562	94833072	T	ADD	611	0.5598	0.1712	0.4002	0.783	-3.389	0.0007023
16	rs4887979	77345392	T	ADD	611	0.5259	0.1897	0.3626	0.7627	-3.388	0.0007029
11	rs4929915	8780994	C	ADD	611	0.5351	0.1846	0.3727	0.7684	-3.388	0.0007047
10	rs3010455	118416038	T	ADD	610	1.772	0.1689	1.273	2.468	3.388	0.000705
15	rs2684789	97309568	C	ADD	611	1.739	0.1634	1.263	2.395	3.387	0.0007073
8	rs7825193	120190082	T	ADD	611	2.324	0.2491	1.426	3.788	3.386	0.0007102
3	rs4973889	41620502	C	ADD	611	0.5654	0.1684	0.4064	0.7865	-3.386	0.0007103
8	rs10105904	56802324	C	ADD	611	2.447	0.2643	1.458	4.108	3.385	0.0007113
8	rs10086964	123612439	T	ADD	611	1.77	0.1687	1.272	2.463	3.385	0.0007125
2	rs1397711	160569340	A	ADD	611	1.769	0.1686	1.271	2.462	3.384	0.0007147
12	rs11146962	131533056	A	ADD	611	1.766	0.1681	1.27	2.455	3.383	0.0007165
2	rs920331	119384990	T	ADD	611	0.11	0.6524	0.03063	0.3953	-3.383	0.0007179
10	rs10781566	133954851	G	ADD	611	0.5704	0.166	0.412	0.7897	-3.382	0.0007188
21	rs17004630	44332989	A	ADD	608	2.303	0.2467	1.42	3.735	3.382	0.0007192
3	rs1498646	99232212	A	ADD	610	0.5862	0.1579	0.4301	0.7989	-3.382	0.00072
5	rs2112305	107836610	A	ADD	611	1.793	0.1727	1.278	2.516	3.382	0.0007207
4	rs6824106	179038012	G	ADD	611	0.5823	0.1599	0.4256	0.7967	-3.382	0.0007208
2	rs13388951	85872080	A	ADD	611	1.782	0.1709	1.275	2.491	3.381	0.000721
3	rs1144107	101924406	C	ADD	610	0.5492	0.1773	0.388	0.7773	-3.381	0.0007219
14	rs11159006	24493554	T	ADD	611	1.732	0.1624	1.26	2.381	3.38	0.0007239
1	rs11203242	18134424	A	ADD	611	1.754	0.1662	1.266	2.429	3.379	0.0007267
18	rs875309	18049302	A	ADD	610	0.5495	0.1773	0.3882	0.7777	-3.378	0.0007303
22	rs6002206	39672384	C	ADD	611	2.987	0.3241	1.583	5.638	3.377	0.0007325
5	rs157848	55807584	G	ADD	611	0.5696	0.1667	0.4108	0.7897	-3.376	0.0007354
10	rs4748867	23680888	A	ADD	610	0.5762	0.1633	0.4184	0.7936	-3.376	0.0007362
1	rs4585955	22162622	A	ADD	611	9.269	0.6597	2.544	33.77	3.375	0.0007379
12	rs715989	25095740	C	ADD	611	0.5663	0.1685	0.4071	0.7879	-3.375	0.0007387
13	rs3782984	96817699	C	ADD	606	2.492	0.2706	1.466	4.236	3.375	0.0007391
11	rs4494277	97309293	C	ADD	611	0.5285	0.189	0.3649	0.7655	-3.374	0.0007408
4	rs12648061	93798573	G	ADD	611	0.3006	0.3563	0.1495	0.6042	-3.374	0.0007409
3	rs4688908	18127954	G	ADD	607	1.772	0.1697	1.271	2.472	3.374	0.0007421
16	rs17820141	81111654	A	ADD	611	0.5769	0.1632	0.419	0.7943	-3.372	0.0007473
10	rs17219336	3340441	A	ADD	611	0.4242	0.2544	0.2577	0.6985	-3.371	0.0007502
13	rs9559160	107246356	C	ADD	611	2.088	0.2184	1.361	3.203	3.37	0.0007509
2	rs6733261	125508548	C	ADD	611	0.5808	0.1613	0.4234	0.7966	-3.37	0.0007517
7	rs10250959	66656187	T	ADD	611	3.255	0.3502	1.638	6.466	3.37	0.0007524
12	rs1795480	67508901	A	ADD	611	12.01	0.7378	2.827	50.98	3.368	0.000756
1	rs6429339	240442402	G	ADD	611	0.4747	0.2213	0.3076	0.7324	-3.367	0.0007591
10	rs7908131	83956300	A	ADD	611	1.7	0.1576	1.248	2.315	3.366	0.0007628
2	rs716487	80164159	G	ADD	611	1.887	0.1887	1.304	2.731	3.365	0.000765
9	rs263628	16998137	C	ADD	611	1.742	0.1649	1.261	2.407	3.365	0.0007651
1	rs6702309	7001844	T	ADD	611	2.285	0.2456	1.412	3.697	3.365	0.0007665
1	rs4390217	81683958	G	ADD	611	0.5251	0.1915	0.3607	0.7643	-3.363	0.0007698
13	rs797520	50070025	T	ADD	611	0.579	0.1625	0.4211	0.7961	-3.363	0.0007705
1	rs2036408	240426802	C	ADD	611	1.717	0.1607	1.253	2.352	3.362	0.000773
9	rs7029403	85897708	A	ADD	611	2.003	0.2066	1.336	3.002	3.362	0.0007733
3	rs1402366	22741473	G	ADD	611	0.4117	0.2641	0.2453	0.6908	-3.361	0.0007775
11	rs7925657	44243868	G	ADD	609	1.716	0.1607	1.252	2.352	3.36	0.0007795
8	rs2102978	119791906	A	ADD	610	1.951	0.199	1.321	2.881	3.358	0.0007844
7	rs16868732	94722317	G	ADD	611	0.3599	0.3044	0.1982	0.6535	-3.358	0.0007859
1	rs639666	84249238	G	ADD	611	0.5227	0.1932	0.3579	0.7634	-3.357	0.0007874
10	rs11251861	3387728	G	ADD	611	0.5709	0.167	0.4115	0.792	-3.356	0.0007901
10	rs1408985	3387417	C	ADD	611	0.5709	0.167	0.4115	0.792	-3.356	0.0007901
4	rs10024173	111757570	G	ADD	611	2.1	0.221	1.361	3.238	3.356	0.0007919
6	rs6905220	156169503	C	ADD	611	1.773	0.1706	1.269	2.476	3.355	0.0007942
20	rs11697499	40425941	G	ADD	611	0.5597	0.173	0.3987	0.7856	-3.355	0.000795
1	rs1339934	18109046	A	ADD	611	0.567	0.1692	0.407	0.7899	-3.354	0.0007959
14	rs7156008	62579614	C	ADD	611	1.953	0.1996	1.321	2.889	3.353	0.0007987
11	rs11228506	68645758	A	ADD	611	0.5862	0.1593	0.429	0.8011	-3.351	0.0008039
8	rs7830783	56787488	C	ADD	610	1.679	0.1547	1.24	2.274	3.35	0.0008078
2	rs12996017	192269452	G	ADD	611	0.2534	0.4098	0.1135	0.5658	-3.35	0.0008088
8	rs896486	63578021	T	ADD	611	0.5226	0.1938	0.3575	0.764	-3.349	0.0008109
21	rs7278547	42708896	G	ADD	611	0.5615	0.1723	0.4005	0.7871	-3.349	0.0008115
17	rs2165844	6422218	G	ADD	611	0.5628	0.1717	0.402	0.7879	-3.349	0.0008118
12	rs4768655	44335370	C	ADD	610	1.822	0.1791	1.282	2.588	3.348	0.0008137
1	rs10917097	22181394	A	ADD	611	2.693	0.2959	1.508	4.81	3.347	0.0008155
9	rs10968110	27782965	C	ADD	611	0.5838	0.1608	0.426	0.8001	-3.347	0.0008176
4	rs2132847	140822422	T	ADD	611	1.994	0.2063	1.331	2.987	3.345	0.0008233
10	rs4326695	23645936	G	ADD	610	0.5776	0.1642	0.4187	0.7968	-3.343	0.0008277
12	rs7974428	126300807	C	ADD	611	0.556	0.1756	0.3941	0.7844	-3.343	0.0008293
12	rs11179133	70938882	A	ADD	610	0.4042	0.271	0.2376	0.6875	-3.342	0.0008307
1	rs11576112	202434090	C	ADD	611	2.814	0.3097	1.534	5.163	3.341	0.0008348
3	rs1357087	155146112	C	ADD	611	2.2	0.236	1.385	3.494	3.341	0.0008348
3	rs9828875	41656237	C	ADD	611	0.5651	0.1709	0.4043	0.7899	-3.34	0.0008365
4	rs3796902	111759917	T	ADD	611	2.077	0.2188	1.353	3.188	3.34	0.0008369
7	rs1733862	130828866	A	ADD	611	1.706	0.1599	1.247	2.333	3.34	0.0008385
10	rs7894429	133974861	C	ADD	611	0.5443	0.1822	0.3808	0.7778	-3.34	0.0008392
1	rs1027599	37164007	C	ADD	611	2.254	0.2433	1.399	3.631	3.339	0.0008394
3	rs329923	108869584	A	ADD	611	1.75	0.1675	1.26	2.43	3.339	0.00084
18	rs11875953	69772896	C	ADD	611	0.5308	0.1897	0.366	0.7699	-3.339	0.0008418
21	rs2828535	24087396	C	ADD	611	3.338	0.3611	1.645	6.775	3.338	0.0008432
17	rs4792590	8057840	A	ADD	611	2.091	0.221	1.356	3.224	3.337	0.0008473
3	rs1144122	101837214	G	ADD	610	0.5536	0.1772	0.3911	0.7835	-3.336	0.0008488
22	rs9608174	22382031	C	ADD	611	0.5549	0.1766	0.3925	0.7843	-3.336	0.0008497
14	rs1952524	20565861	G	ADD	609	0.5448	0.1821	0.3813	0.7785	-3.335	0.0008534
6	rs717551	25963603	C	ADD	610	0.4754	0.223	0.3071	0.7361	-3.334	0.0008574
13	rs7330673	94740493	G	ADD	611	0.4298	0.2533	0.2616	0.7062	-3.333	0.0008578
19	rs1529486	38747421	C	ADD	611	1.71	0.161	1.247	2.345	3.333	0.0008592
3	rs7642284	159187915	C	ADD	609	0.46	0.233	0.2913	0.7263	-3.333	0.0008601
9	rs7045765	34964974	T	ADD	610	1.697	0.1588	1.243	2.317	3.332	0.0008618
13	rs797536	50141142	A	ADD	611	0.5725	0.1674	0.4123	0.7948	-3.331	0.0008642
1	rs4233458	26488203	T	ADD	611	0.549	0.1801	0.3857	0.7814	-3.33	0.0008682
4	rs2172454	28308206	C	ADD	610	1.751	0.1683	1.259	2.436	3.33	0.0008693
11	rs4937523	129852400	T	ADD	611	1.735	0.1655	1.254	2.399	3.33	0.0008698
2	rs10195376	61714493	C	ADD	611	0.5787	0.1643	0.4194	0.7986	-3.329	0.0008711
1	rs1476040	168967382	T	ADD	610	0.525	0.1936	0.3592	0.7672	-3.329	0.0008719
8	rs10096637	39829481	G	ADD	597	1.998	0.208	1.329	3.004	3.329	0.0008728
5	rs6863058	101142170	C	ADD	611	2.016	0.2107	1.334	3.047	3.328	0.0008748
4	rs7666129	189735058	T	ADD	611	0.5794	0.164	0.4201	0.7991	-3.327	0.0008773
5	rs331082	127796500	A	ADD	611	0.383	0.2886	0.2176	0.6742	-3.326	0.0008811
17	rs41419444	34030362	G	ADD	611	0.4148	0.2646	0.2469	0.6967	-3.326	0.000882
21	rs461006	30033283	A	ADD	611	0.3894	0.2837	0.2233	0.679	-3.325	0.0008854
11	rs11228909	56622464	T	ADD	611	3.483	0.3754	1.669	7.269	3.324	0.0008875
11	rs12289069	56615226	C	ADD	611	3.483	0.3754	1.669	7.269	3.324	0.0008875
8	rs17074516	5520968	G	ADD	611	0.4084	0.2694	0.2408	0.6925	-3.324	0.0008882
13	rs1861297	50082040	C	ADD	611	1.682	0.1564	1.238	2.285	3.323	0.0008902
4	rs4380522	7511689	C	ADD	611	0.5803	0.1638	0.421	0.8	-3.323	0.0008905
5	rs10051667	160830906	C	ADD	609	0.3127	0.3499	0.1575	0.6208	-3.323	0.0008917
15	rs874727	55873480	T	ADD	611	0.5613	0.1738	0.3992	0.7892	-3.322	0.0008937
9	rs11137475	90784263	T	ADD	611	3.082	0.3389	1.586	5.989	3.321	0.0008962
7	rs17166665	94585391	T	ADD	611	0.361	0.3068	0.1979	0.6587	-3.321	0.0008985
5	rs10866712	158782069	T	ADD	611	0.5539	0.1779	0.3909	0.7851	-3.32	0.0008999
2	rs2421092	125065289	T	ADD	611	0.2607	0.405	0.1179	0.5765	-3.32	0.0009003
7	rs6976817	115300870	T	ADD	610	0.4335	0.2518	0.2647	0.7101	-3.32	0.0009008
19	rs6509931	60373645	G	ADD	611	0.3179	0.3453	0.1616	0.6254	-3.32	0.0009013
5	rs10061302	160840413	C	ADD	611	0.3369	0.3277	0.1772	0.6405	-3.319	0.0009023
9	rs561412	77540304	A	ADD	611	0.5149	0.2	0.3479	0.762	-3.319	0.0009029
8	rs7004995	6881816	T	ADD	592	0.466	0.2301	0.2968	0.7315	-3.319	0.0009036
5	rs10052228	176282942	G	ADD	611	0.145	0.5819	0.04634	0.4535	-3.319	0.0009043
5	rs2962835	176264438	C	ADD	611	0.145	0.5819	0.04634	0.4535	-3.319	0.0009043
5	rs691541	176257586	A	ADD	611	0.145	0.5819	0.04634	0.4535	-3.319	0.0009043
5	rs9313747	176407961	A	ADD	611	0.145	0.5819	0.04634	0.4535	-3.319	0.0009043
1	rs696172	206657055	A	ADD	611	1.692	0.1585	1.24	2.308	3.318	0.0009062
12	rs11049933	28986244	T	ADD	611	0.5092	0.2034	0.3418	0.7587	-3.318	0.000908
4	rs11132562	189737452	G	ADD	611	1.741	0.1671	1.255	2.415	3.317	0.0009088
5	rs2471042	86213529	A	ADD	611	1.704	0.1607	1.244	2.335	3.317	0.0009089
7	rs10950355	11589117	G	ADD	611	1.748	0.1683	1.257	2.431	3.316	0.0009118
2	rs6714413	10676310	T	ADD	611	1.722	0.1638	1.249	2.374	3.316	0.0009121
4	rs11731927	164105	A	ADD	611	0.439	0.2483	0.2699	0.7142	-3.316	0.0009144
5	rs6883838	135571576	C	ADD	611	1.706	0.1611	1.244	2.34	3.316	0.0009147
5	rs17107673	147401681	C	ADD	611	3.15	0.3461	1.598	6.208	3.315	0.0009178
3	rs1499940	116726421	C	ADD	611	1.704	0.1608	1.243	2.335	3.314	0.0009191
6	rs4712961	25835313	T	ADD	609	0.5185	0.1982	0.3516	0.7647	-3.314	0.0009196
3	rs9819099	167662243	C	ADD	611	1.883	0.1909	1.295	2.737	3.314	0.0009201
5	rs4976297	134797726	G	ADD	611	1.83	0.1824	1.28	2.616	3.313	0.0009231
14	rs10137218	103697815	T	ADD	611	1.87	0.1889	1.291	2.708	3.313	0.0009242
2	rs6547435	82653244	A	ADD	611	0.5388	0.1867	0.3736	0.7769	-3.312	0.0009263
3	rs3860499	133632873	C	ADD	611	0.5645	0.1727	0.4024	0.7918	-3.312	0.0009269
19	rs11878982	4992049	T	ADD	611	1.818	0.1805	1.276	2.589	3.31	0.0009321
12	rs11050423	29795579	G	ADD	611	2.119	0.2268	1.358	3.305	3.31	0.0009341
22	rs139784	48506354	A	ADD	611	0.5129	0.2017	0.3454	0.7617	-3.309	0.0009351
18	rs9955021	2492416	T	ADD	611	0.5389	0.1868	0.3737	0.7772	-3.309	0.0009362
10	rs9423479	3156345	A	ADD	611	1.688	0.1582	1.238	2.301	3.309	0.0009378
12	rs1258572	129368081	G	ADD	611	0.5845	0.1623	0.4253	0.8035	-3.308	0.0009406
12	rs1146086	60802827	T	ADD	611	2.867	0.3185	1.536	5.352	3.307	0.0009438
12	rs1245423	60805359	C	ADD	611	2.867	0.3185	1.536	5.352	3.307	0.0009438
1	rs679002	18101448	C	ADD	609	1.728	0.1653	1.249	2.389	3.307	0.0009444
6	rs1360790	102539562	A	ADD	611	0.5225	0.1963	0.3556	0.7677	-3.306	0.0009448
1	rs2629824	114488839	T	ADD	611	1.759	0.1708	1.258	2.458	3.306	0.0009451
12	rs2277379	50057307	C	ADD	611	3.448	0.3744	1.655	7.181	3.306	0.0009458
3	rs9823132	84962412	T	ADD	611	1.737	0.1671	1.252	2.41	3.306	0.0009477
5	rs11953090	145616864	G	ADD	611	0.512	0.2025	0.3442	0.7615	-3.305	0.0009485
5	rs11954297	145648491	T	ADD	611	0.512	0.2025	0.3442	0.7615	-3.305	0.0009485
9	rs17698657	28109660	A	ADD	611	2.267	0.2477	1.395	3.684	3.305	0.0009491
4	rs12640778	189736615	T	ADD	611	0.5816	0.164	0.4217	0.8021	-3.304	0.0009517
17	rs2236374	1936387	G	ADD	611	1.792	0.1765	1.268	2.533	3.304	0.0009526
12	rs7131791	121778693	G	ADD	611	0.5401	0.1865	0.3747	0.7784	-3.304	0.0009539
2	rs6727787	131373055	G	ADD	611	2.22	0.2414	1.383	3.563	3.304	0.0009547
19	rs350912	4049776	T	ADD	611	1.744	0.1684	1.254	2.426	3.303	0.0009559
17	rs877874	75450416	C	ADD	611	1.978	0.2064	1.32	2.964	3.303	0.0009563
3	rs1516318	115194	A	ADD	611	0.4646	0.2322	0.2947	0.7323	-3.302	0.0009609
7	rs1035218	35502455	C	ADD	608	0.5009	0.2095	0.3323	0.7552	-3.301	0.0009643
21	rs363538	29983941	C	ADD	611	0.3939	0.2824	0.2265	0.685	-3.3	0.0009677
10	rs1763382	29348486	C	ADD	611	1.784	0.1754	1.265	2.516	3.299	0.0009695
8	rs6992095	26564684	C	ADD	611	0.4562	0.2379	0.2862	0.7272	-3.299	0.0009706
3	rs1352891	99266865	A	ADD	610	1.661	0.1539	1.229	2.246	3.298	0.0009735
2	rs10490601	229034870	C	ADD	609	1.717	0.1639	1.245	2.368	3.298	0.0009745
3	rs9835766	8880897	C	ADD	610	0.4471	0.2441	0.2771	0.7214	-3.298	0.0009747
2	rs6757052	82668021	A	ADD	611	0.5403	0.1867	0.3748	0.779	-3.298	0.0009752
7	rs3847105	130718702	G	ADD	611	0.5772	0.1667	0.4163	0.8003	-3.296	0.0009795
5	rs13165759	134862300	T	ADD	610	1.715	0.1637	1.245	2.364	3.296	0.0009799
4	rs12640838	189736859	A	ADD	611	0.5826	0.1639	0.4225	0.8033	-3.296	0.0009814
7	rs3800567	130442193	A	ADD	611	2.082	0.2225	1.346	3.22	3.294	0.0009861
10	rs1475184	10886849	A	ADD	611	0.3241	0.3423	0.1657	0.6338	-3.292	0.0009948
10	rs7921103	10884017	T	ADD	611	0.3241	0.3423	0.1657	0.6338	-3.292	0.0009948
16	rs17699377	82337182	C	ADD	609	1.773	0.174	1.261	2.493	3.291	0.0009965
3	rs9879812	110024451	C	ADD	611	0.5581	0.1773	0.3943	0.7899	-3.29	0.001
3	rs4269071	10607832	G	ADD	611	0.367	0.3046	0.202	0.6669	-3.29	0.001002
14	rs2282035	20568912	C	ADD	611	1.756	0.1712	1.256	2.456	3.29	0.001003
5	rs13187816	107585760	C	ADD	608	1.755	0.171	1.255	2.454	3.289	0.001004
7	rs7456706	117457198	A	ADD	611	1.925	0.1991	1.303	2.843	3.289	0.001006
1	rs12401888	75740366	T	ADD	611	2.136	0.2309	1.359	3.359	3.288	0.00101
9	rs7874990	91892764	T	ADD	611	0.5862	0.1625	0.4263	0.806	-3.287	0.001012
5	rs2122899	30079075	T	ADD	611	1.697	0.161	1.238	2.327	3.286	0.001014
7	rs3824072	1553392	T	ADD	609	1.695	0.1605	1.237	2.321	3.286	0.001014
4	rs6839324	113459978	A	ADD	611	0.1773	0.5265	0.06316	0.4975	-3.286	0.001017
8	rs7015200	6881460	G	ADD	603	0.4762	0.2258	0.3059	0.7413	-3.286	0.001017
21	rs11702374	42702827	A	ADD	611	0.5737	0.1691	0.4118	0.7992	-3.285	0.001018
4	rs16843076	7179902	G	ADD	611	2.961	0.3304	1.549	5.658	3.285	0.001019
16	rs3785224	7634877	A	ADD	611	0.5738	0.1691	0.4119	0.7992	-3.285	0.001019
13	rs2039100	50082929	C	ADD	611	0.5945	0.1583	0.4359	0.8108	-3.285	0.001021
10	rs7911172	133952045	T	ADD	611	0.5794	0.1662	0.4184	0.8025	-3.284	0.001022
5	rs1501921	92002556	C	ADD	611	1.689	0.1596	1.235	2.309	3.284	0.001024
12	rs10860001	94966008	T	ADD	611	0.3284	0.3391	0.1689	0.6383	-3.284	0.001025
11	rs11603982	83829681	A	ADD	611	0.2019	0.4875	0.07767	0.525	-3.282	0.001031
8	rs827541	104362141	C	ADD	609	0.6	0.1557	0.4422	0.8141	-3.281	0.001036
5	rs13155119	145622200	C	ADD	611	0.5153	0.2023	0.3466	0.766	-3.278	0.001046
3	rs11711461	14362207	C	ADD	611	1.725	0.1664	1.245	2.391	3.277	0.001051
14	rs10137082	22909873	T	ADD	611	1.779	0.1759	1.26	2.512	3.276	0.001053
6	rs2273601	117837512	T	ADD	611	0.5185	0.2005	0.35	0.7681	-3.275	0.001055
7	rs758994	7847122	T	ADD	611	1.704	0.1628	1.239	2.345	3.275	0.001057
10	rs4462257	133957206	T	ADD	611	0.5802	0.1662	0.4189	0.8037	-3.275	0.001058
6	rs3778638	31200103	A	ADD	611	0.4868	0.2199	0.3163	0.7491	-3.273	0.001063
1	rs1588656	214615705	A	ADD	559	1.79	0.178	1.263	2.538	3.272	0.001067
3	rs9289510	99252467	A	ADD	611	1.668	0.1564	1.228	2.267	3.272	0.001068
12	rs11107389	93012695	A	ADD	611	0.5276	0.1954	0.3597	0.7739	-3.271	0.001071
6	rs12201071	25886034	C	ADD	611	0.5839	0.1645	0.423	0.8061	-3.27	0.001074
11	rs7114704	47250033	T	ADD	610	0.2569	0.4156	0.1138	0.5802	-3.27	0.001075
5	rs10058261	78162131	T	ADD	610	2.972	0.3332	1.547	5.711	3.269	0.00108
18	rs3744950	59073256	C	ADD	611	1.861	0.19	1.282	2.7	3.268	0.001082
22	rs4821667	36160027	A	ADD	611	1.9	0.1964	1.293	2.792	3.268	0.001082
16	rs7195110	81283985	A	ADD	611	1.682	0.1591	1.231	2.298	3.268	0.001083
4	rs1353854	30767663	G	ADD	611	0.3812	0.2951	0.2138	0.6798	-3.268	0.001084
3	rs17361688	3746470	A	ADD	611	2.098	0.2268	1.345	3.273	3.267	0.001087
3	rs6437416	195981661	C	ADD	611	0.3635	0.3098	0.1981	0.6671	-3.267	0.001089
13	rs2211312	107203928	C	ADD	611	2.21	0.2427	1.373	3.556	3.266	0.001089
16	rs9940796	24181892	G	ADD	610	7.562	0.6194	2.246	25.46	3.267	0.001089
10	rs11258235	13265125	A	ADD	610	1.724	0.1667	1.243	2.39	3.266	0.001092
20	rs971406	56548852	T	ADD	611	1.683	0.1595	1.231	2.301	3.265	0.001093
13	rs2706420	71497383	T	ADD	611	0.4941	0.216	0.3236	0.7544	-3.265	0.001094
5	rs576547	104056808	G	ADD	610	0.337	0.3332	0.1754	0.6475	-3.265	0.001096
12	rs7972971	121748285	G	ADD	611	0.5695	0.1725	0.4062	0.7986	-3.264	0.001099
21	rs1041456	44030783	C	ADD	611	1.662	0.1557	1.225	2.255	3.264	0.001099
9	rs595429	35045669	T	ADD	609	1.697	0.162	1.235	2.331	3.263	0.001101
18	rs1791302	55606956	T	ADD	611	0.5696	0.1725	0.4062	0.7987	-3.263	0.001101
5	rs11134138	6146701	T	ADD	611	1.713	0.1649	1.24	2.366	3.263	0.001102
21	rs1513732	22993284	C	ADD	609	0.5641	0.1755	0.3999	0.7956	-3.262	0.001105
17	rs1073093	15903788	T	ADD	611	3.565	0.3897	1.661	7.651	3.262	0.001106
17	rs16959544	15999073	G	ADD	611	3.565	0.3897	1.661	7.651	3.262	0.001106
17	rs3744328	15871607	G	ADD	611	3.565	0.3897	1.661	7.651	3.262	0.001106
11	rs179429	2507306	A	ADD	610	0.468	0.2328	0.2965	0.7387	-3.261	0.001111
2	rs2421356	125476548	T	ADD	611	0.589	0.1624	0.4284	0.8097	-3.26	0.001114
1	rs12129538	113573130	C	ADD	611	2.39	0.2672	1.415	4.035	3.26	0.001115
17	rs2906967	15272011	T	ADD	611	1.712	0.165	1.239	2.366	3.26	0.001115
12	rs11048589	26622517	C	ADD	611	2.233	0.2465	1.377	3.619	3.259	0.001118
12	rs11048593	26628515	G	ADD	611	2.233	0.2465	1.377	3.619	3.259	0.001118
2	rs4669507	10000460	G	ADD	611	1.724	0.1671	1.242	2.392	3.258	0.00112
5	rs2330310	30082049	G	ADD	611	1.687	0.1605	1.232	2.311	3.259	0.00112
3	rs3732860	42889016	T	ADD	611	0.5989	0.1573	0.44	0.8153	-3.258	0.001121
6	rs9322466	154810470	T	ADD	611	0.5226	0.1992	0.3537	0.7722	-3.258	0.001121
4	rs2404198	156030595	G	ADD	611	1.77	0.1753	1.255	2.496	3.258	0.001122
5	rs966637	82072621	T	ADD	611	2.399	0.2686	1.417	4.061	3.257	0.001125
7	rs17168985	97133229	C	ADD	611	0.4991	0.2134	0.3285	0.7582	-3.257	0.001125
7	rs10953141	94726094	C	ADD	611	0.3944	0.2857	0.2253	0.6905	-3.256	0.001129
11	rs1938821	78593423	T	ADD	611	1.725	0.1675	1.242	2.395	3.256	0.001131
12	rs971340	56669162	A	ADD	611	2.836	0.3202	1.514	5.312	3.256	0.001131
4	rs181272	75122228	G	ADD	611	5.315	0.5132	1.944	14.53	3.255	0.001133
4	rs352042	75128044	A	ADD	611	5.315	0.5132	1.944	14.53	3.255	0.001133
9	rs7848558	32744309	G	ADD	611	0.324	0.3463	0.1644	0.6387	-3.254	0.001136
5	rs314734	10085216	C	ADD	609	0.5933	0.1605	0.4332	0.8126	-3.253	0.001141
10	rs12763623	114359424	G	ADD	611	0.4738	0.2296	0.3021	0.7431	-3.253	0.001142
14	rs2193128	79513758	C	ADD	611	1.704	0.164	1.236	2.35	3.252	0.001145
5	rs756757	8615829	C	ADD	611	1.733	0.169	1.244	2.413	3.252	0.001147
2	rs12693973	154879385	G	ADD	611	1.757	0.1734	1.251	2.468	3.25	0.001153
6	rs1165200	25983191	C	ADD	611	0.5024	0.2118	0.3317	0.7609	-3.25	0.001154
9	rs1452333	28110384	C	ADD	610	0.5015	0.2124	0.3307	0.7604	-3.25	0.001155
13	rs7332933	103544409	C	ADD	611	1.681	0.1598	1.229	2.299	3.249	0.001158
4	rs7663065	28296504	G	ADD	611	1.723	0.1674	1.241	2.392	3.249	0.001159
2	rs6543074	101534448	C	ADD	611	0.5467	0.1859	0.3797	0.787	-3.248	0.001162
3	rs13100513	163486951	A	ADD	611	0.3428	0.3297	0.1796	0.6541	-3.247	0.001165
4	rs10857150	132663019	A	ADD	611	3.014	0.3398	1.549	5.867	3.247	0.001166
6	rs4711095	25834753	C	ADD	611	0.5273	0.1971	0.3584	0.776	-3.247	0.001166
6	rs4711096	25835033	G	ADD	611	0.5273	0.1971	0.3584	0.776	-3.247	0.001166
6	rs4712960	25835244	T	ADD	611	0.5273	0.1971	0.3584	0.776	-3.247	0.001166
6	rs9358872	25835496	A	ADD	611	0.5273	0.1971	0.3584	0.776	-3.247	0.001166
6	rs9358876	25846935	G	ADD	611	0.5273	0.1971	0.3584	0.776	-3.247	0.001166
6	rs9358883	25863494	G	ADD	611	0.5273	0.1971	0.3584	0.776	-3.247	0.001166
16	rs1496961	75492651	A	ADD	611	1.687	0.161	1.23	2.312	3.247	0.001168
20	rs1041200	10927521	G	ADD	611	2.099	0.2284	1.342	3.284	3.246	0.001168
3	rs4679496	59555190	T	ADD	611	1.681	0.16	1.228	2.299	3.245	0.001173
7	rs2304359	1556806	A	ADD	611	1.681	0.16	1.228	2.3	3.245	0.001175
7	rs2304361	1556969	T	ADD	611	1.681	0.16	1.228	2.3	3.245	0.001175
19	rs4805325	34202830	A	ADD	611	2.164	0.2379	1.358	3.449	3.245	0.001175
5	rs4273628	91432417	T	ADD	611	1.702	0.1639	1.234	2.347	3.245	0.001176
1	rs1980051	202612546	C	ADD	610	1.688	0.1613	1.23	2.316	3.244	0.001178
12	rs6489237	121774882	T	ADD	611	0.5468	0.1861	0.3797	0.7874	-3.244	0.001178
13	rs9555408	107238344	C	ADD	610	2.138	0.2342	1.351	3.383	3.244	0.001179
2	rs867824	163125119	T	ADD	611	0.5807	0.1676	0.4181	0.8065	-3.243	0.001182
12	rs4760826	70949193	G	ADD	611	0.4216	0.2663	0.2501	0.7105	-3.243	0.001182
12	rs16946245	114698692	A	ADD	610	2.885	0.3268	1.521	5.474	3.243	0.001184
10	rs2274108	13273873	G	ADD	611	1.688	0.1615	1.23	2.316	3.242	0.001188
13	rs4885819	81914144	G	ADD	611	0.583	0.1665	0.4207	0.8079	-3.241	0.00119
12	rs1077275	106320278	A	ADD	611	0.4281	0.2618	0.2563	0.7151	-3.241	0.001191
12	rs10773796	129621228	T	ADD	611	2.327	0.2606	1.396	3.878	3.241	0.001192
12	rs975085	43457609	T	ADD	611	1.682	0.1605	1.228	2.304	3.239	0.0012
8	rs4871530	120784356	G	ADD	610	0.5424	0.1889	0.3745	0.7854	-3.238	0.001203
3	rs12163644	14360120	A	ADD	609	2.076	0.2256	1.334	3.231	3.238	0.001204
14	rs12884816	95675116	G	ADD	611	0.5921	0.1619	0.4311	0.8131	-3.238	0.001204
17	rs12952581	44803345	A	ADD	611	1.706	0.165	1.235	2.357	3.238	0.001204
5	rs11951889	156809362	T	ADD	611	1.79	0.1798	1.258	2.546	3.238	0.001205
5	rs11956421	123976629	C	ADD	611	0.5816	0.1674	0.4189	0.8076	-3.236	0.001211
11	rs11036893	42422682	T	ADD	609	1.705	0.1649	1.234	2.356	3.235	0.001214
19	rs11083709	34042809	C	ADD	611	1.69	0.1622	1.23	2.322	3.235	0.001218
6	rs615712	4135680	T	ADD	609	0.4343	0.2579	0.2619	0.7199	-3.234	0.001219
3	rs17411949	141582383	T	ADD	611	2.53	0.2871	1.441	4.442	3.233	0.001224
5	rs7711420	178415600	G	ADD	611	0.5364	0.1927	0.3677	0.7826	-3.233	0.001227
9	rs2417053	129388835	A	ADD	611	1.82	0.1852	1.266	2.616	3.232	0.001227
15	rs7168357	94819479	C	ADD	611	1.73	0.1695	1.241	2.411	3.232	0.001229
7	rs11762051	121724534	G	ADD	611	1.923	0.2024	1.293	2.859	3.232	0.001231
14	rs11850274	95709251	T	ADD	611	1.698	0.1638	1.232	2.341	3.232	0.001231
12	rs4767407	115389487	T	ADD	593	0.5523	0.1837	0.3853	0.7918	-3.231	0.001234
9	rs10511552	10676202	A	ADD	611	0.4713	0.233	0.2985	0.7441	-3.228	0.001246
5	rs10515283	98121571	C	ADD	611	1.924	0.2028	1.293	2.863	3.228	0.001249
3	rs12494055	42888849	T	ADD	610	0.6014	0.1576	0.4416	0.819	-3.227	0.00125
12	rs10847574	121773758	C	ADD	611	0.5494	0.1856	0.3819	0.7904	-3.227	0.001251
8	rs11993108	117049574	T	ADD	611	0.2108	0.4825	0.08189	0.5428	-3.226	0.001253
3	rs11915963	53746954	C	ADD	610	0.399	0.2848	0.2284	0.6973	-3.226	0.001254
6	rs4712963	25848481	T	ADD	610	0.5296	0.197	0.3599	0.7792	-3.226	0.001255
9	rs4526433	83051144	G	ADD	611	1.725	0.1691	1.239	2.403	3.226	0.001255
11	rs4261301	57871560	T	ADD	611	1.716	0.1674	1.236	2.382	3.226	0.001256
10	rs11188912	82969593	C	ADD	611	1.99	0.2133	1.31	3.023	3.226	0.001257
5	rs7709368	145905128	G	ADD	609	0.5907	0.1632	0.429	0.8134	-3.225	0.001258
7	rs10499978	108994433	C	ADD	611	1.813	0.1844	1.263	2.602	3.225	0.001258
10	rs1886764	23526303	T	ADD	611	0.5893	0.164	0.4274	0.8127	-3.225	0.00126
19	rs10425493	62784511	A	ADD	610	0.3663	0.3114	0.199	0.6744	-3.225	0.00126
5	rs11742174	4346345	G	ADD	611	1.911	0.2009	1.289	2.834	3.225	0.001261
14	rs1863034	78279849	C	ADD	611	0.5761	0.171	0.412	0.8055	-3.225	0.001261
1	rs1409419	100955984	C	ADD	611	1.687	0.1622	1.228	2.318	3.224	0.001262
15	rs11631118	49420688	A	ADD	611	2.234	0.2493	1.37	3.641	3.224	0.001266
15	rs6493497	49418127	A	ADD	611	2.234	0.2493	1.37	3.641	3.224	0.001266
5	rs12653550	8607971	A	ADD	611	1.77	0.1771	1.251	2.505	3.223	0.001268
20	rs1569906	36032780	T	ADD	581	1.812	0.1845	1.262	2.601	3.222	0.001271
2	rs6745174	26067519	A	ADD	611	2.186	0.2428	1.358	3.518	3.221	0.001276
22	rs1573745	39570781	A	ADD	611	2.825	0.3224	1.502	5.314	3.221	0.001277
22	rs11913541	25375504	A	ADD	611	2.065	0.2252	1.328	3.212	3.221	0.001279
2	rs1869381	12261925	A	ADD	605	0.5702	0.1745	0.405	0.8027	-3.22	0.001283
5	rs11948836	147393693	G	ADD	609	3.008	0.3422	1.538	5.883	3.218	0.001289
2	rs7582767	124824834	G	ADD	611	0.5448	0.1887	0.3764	0.7887	-3.218	0.00129
9	rs306525	134590141	G	ADD	611	1.749	0.1738	1.244	2.459	3.218	0.001292
15	rs17820739	55908956	G	ADD	611	1.9	0.1994	1.285	2.808	3.217	0.001294
5	rs6893089	176426289	A	ADD	611	0.1866	0.5218	0.06712	0.519	-3.217	0.001295
1	rs12071205	18106961	C	ADD	611	1.699	0.1649	1.23	2.348	3.216	0.001299
11	rs11213301	97322177	A	ADD	609	0.5343	0.1949	0.3647	0.7829	-3.216	0.001299
22	rs2331291	25388821	T	ADD	610	2.038	0.2214	1.321	3.146	3.216	0.0013
12	rs7315917	3121058	T	ADD	610	1.675	0.1604	1.223	2.294	3.216	0.001301
6	rs280166	14059489	C	ADD	611	0.5649	0.1776	0.3989	0.8001	-3.216	0.001302
14	rs12434684	79500560	C	ADD	610	1.765	0.1766	1.248	2.495	3.216	0.001302
1	rs10798559	175897625	T	ADD	611	1.662	0.158	1.219	2.265	3.215	0.001304
6	rs11751562	149121994	C	ADD	611	1.655	0.1567	1.217	2.25	3.215	0.001305
22	rs16982564	25384179	A	ADD	611	2.013	0.2176	1.314	3.084	3.215	0.001305
11	rs11216026	115970010	G	ADD	610	1.774	0.1783	1.251	2.516	3.214	0.00131
5	rs10076086	107606214	G	ADD	610	0.5905	0.164	0.4282	0.8143	-3.213	0.001315
1	rs1572511	175887824	C	ADD	611	0.5976	0.1603	0.4365	0.8182	-3.212	0.001318
9	rs10970932	32331611	A	ADD	610	0.5843	0.1673	0.4209	0.8111	-3.212	0.001319
13	rs470137	105455452	A	ADD	610	2.17	0.2412	1.353	3.482	3.212	0.001319
1	rs10493028	26425508	C	ADD	611	2.163	0.2402	1.351	3.463	3.212	0.00132
1	rs1577863	95740345	T	ADD	611	1.823	0.1871	1.264	2.631	3.21	0.001325
1	rs1577864	95740202	T	ADD	611	1.823	0.1871	1.264	2.631	3.21	0.001325
12	rs2583999	69298785	T	ADD	610	0.4472	0.2507	0.2736	0.731	-3.21	0.001329
17	rs7214816	10104689	G	ADD	611	1.676	0.1608	1.223	2.296	3.21	0.001329
4	rs11736488	186879889	G	ADD	611	1.8	0.1831	1.257	2.577	3.209	0.00133
13	rs9544398	76349468	C	ADD	611	0.6148	0.1516	0.4568	0.8275	-3.209	0.001333
7	rs13228828	5439633	T	ADD	611	0.3599	0.3185	0.1928	0.6719	-3.208	0.001334
11	rs6486167	14070910	C	ADD	609	2.244	0.2519	1.37	3.676	3.208	0.001335
1	rs12565738	245675951	T	ADD	611	2.095	0.2306	1.333	3.291	3.207	0.001341
5	rs1423029	145910737	C	ADD	610	0.5952	0.1618	0.4335	0.8173	-3.207	0.001341
13	rs7984165	27268016	C	ADD	611	0.568	0.1764	0.4019	0.8026	-3.206	0.001344
5	rs176118	55803694	G	ADD	611	0.5651	0.178	0.3986	0.801	-3.206	0.001346
9	rs1000152	108727109	C	ADD	611	2.173	0.2422	1.352	3.493	3.205	0.001351
2	rs1446928	238531979	T	ADD	611	1.672	0.1604	1.221	2.29	3.205	0.001352
6	rs2096386	25895796	C	ADD	611	0.5782	0.171	0.4135	0.8083	-3.204	0.001354
6	rs9366627	25794384	T	ADD	611	0.5338	0.1959	0.3636	0.7837	-3.204	0.001355
7	rs1527721	94661307	G	ADD	611	0.3597	0.3191	0.1925	0.6724	-3.204	0.001355
19	rs10414009	34218426	T	ADD	611	2.131	0.2361	1.341	3.385	3.204	0.001355
4	rs12646629	185677663	A	ADD	611	2.212	0.2478	1.361	3.596	3.203	0.001359
5	rs7704425	78867260	A	ADD	611	1.988	0.2145	1.305	3.026	3.203	0.00136
6	rs6926032	43203806	A	ADD	611	0.5825	0.1687	0.4184	0.8108	-3.203	0.00136
2	rs6708774	238550467	T	ADD	611	1.686	0.1632	1.225	2.322	3.202	0.001366
2	rs13022517	177388569	A	ADD	611	1.689	0.1638	1.225	2.328	3.201	0.001369
6	rs666105	4132066	C	ADD	611	0.4367	0.2588	0.2629	0.7252	-3.201	0.001369
5	rs7702429	4346859	T	ADD	611	1.903	0.2011	1.283	2.822	3.201	0.00137
20	rs6077999	10923285	G	ADD	609	0.5623	0.1799	0.3953	0.8	-3.201	0.001371
3	rs695229	99258059	A	ADD	611	1.647	0.1559	1.213	2.236	3.201	0.001372
14	rs4902960	71501902	A	ADD	608	0.2466	0.4375	0.1046	0.5813	-3.2	0.001375
5	rs10988	145480189	T	ADD	610	0.533	0.1967	0.3625	0.7837	-3.199	0.00138
11	rs10896733	57792958	C	ADD	590	1.756	0.176	1.244	2.479	3.198	0.001383
7	rs3823906	83067501	C	ADD	611	1.792	0.1825	1.253	2.563	3.198	0.001385
4	rs10866310	189703375	T	ADD	611	0.591	0.1645	0.4281	0.8158	-3.198	0.001386
11	rs7113976	85547385	T	ADD	609	1.653	0.1573	1.215	2.25	3.198	0.001386
3	rs1488419	6366818	T	ADD	611	1.796	0.1832	1.254	2.572	3.197	0.001389
3	rs4425251	116734548	C	ADD	611	1.67	0.1604	1.219	2.287	3.196	0.001391
7	rs4515449	21244108	T	ADD	611	1.809	0.1854	1.258	2.601	3.196	0.001395
3	rs13077577	25478683	A	ADD	611	0.1569	0.5797	0.05036	0.4887	-3.195	0.001399
13	rs9526115	45306074	G	ADD	611	1.709	0.1677	1.23	2.374	3.195	0.0014
1	rs4258194	162447354	A	ADD	611	1.683	0.163	1.223	2.317	3.194	0.001402
9	rs1227466	23171445	G	ADD	611	0.5749	0.1733	0.4094	0.8074	-3.194	0.001402
3	rs10513121	141745664	T	ADD	611	0.4695	0.2367	0.2952	0.7467	-3.194	0.001403
3	rs1369622	6370600	A	ADD	610	1.797	0.1835	1.254	2.575	3.193	0.001406
5	rs11953517	145489766	A	ADD	611	0.5335	0.1968	0.3628	0.7845	-3.193	0.001406
5	rs13174055	145469964	T	ADD	611	0.5335	0.1968	0.3628	0.7845	-3.193	0.001406
5	rs17493851	145500014	A	ADD	611	0.5335	0.1968	0.3628	0.7845	-3.193	0.001406
5	rs6877277	145458048	C	ADD	611	0.5335	0.1968	0.3628	0.7845	-3.193	0.001406
13	rs10467651	81854273	C	ADD	611	0.5914	0.1645	0.4284	0.8164	-3.193	0.001409
2	rs12464342	207497663	G	ADD	599	1.706	0.1674	1.229	2.369	3.191	0.001416
4	rs1488274	26789702	T	ADD	611	0.5828	0.1692	0.4183	0.8119	-3.191	0.001416
9	rs11790563	2606042	T	ADD	610	0.5927	0.1639	0.4298	0.8173	-3.191	0.001419
5	rs4921390	160735005	C	ADD	611	0.3571	0.3228	0.1897	0.6723	-3.19	0.001421
11	rs2714081	122872896	T	ADD	582	1.994	0.2164	1.305	3.048	3.19	0.001421
11	rs10896745	57826280	G	ADD	611	1.69	0.1644	1.224	2.332	3.19	0.001422
11	rs4939204	57837728	G	ADD	611	1.69	0.1644	1.224	2.332	3.19	0.001422
3	rs7613943	26045749	A	ADD	610	1.675	0.1617	1.22	2.3	3.19	0.001423
20	rs2426458	51234453	G	ADD	611	0.5897	0.1656	0.4263	0.8158	-3.19	0.001425
2	rs3796092	234055208	T	ADD	611	2.239	0.2527	1.364	3.673	3.189	0.001426
13	rs4772971	107887867	T	ADD	611	1.67	0.1609	1.219	2.29	3.189	0.001427
1	rs6693203	219219212	T	ADD	611	4.516	0.473	1.787	11.41	3.188	0.001434
16	rs16963273	82874467	A	ADD	601	0.3106	0.3668	0.1513	0.6374	-3.188	0.001434
6	rs1570363	148966491	C	ADD	611	1.718	0.1698	1.232	2.396	3.187	0.001436
17	rs16966483	33994134	C	ADD	611	2.785	0.3213	1.483	5.227	3.187	0.001437
9	rs263650	17002980	A	ADD	611	1.698	0.1662	1.226	2.352	3.187	0.001439
11	rs7127975	44518800	C	ADD	611	0.3166	0.3609	0.1561	0.6423	-3.187	0.001439
22	rs9607759	39673785	C	ADD	611	6.129	0.5689	2.01	18.69	3.187	0.001439
12	rs533137	3121452	T	ADD	611	0.5598	0.1821	0.3918	0.7999	-3.187	0.00144
2	rs17537701	60781871	A	ADD	611	0.4944	0.2211	0.3205	0.7625	-3.186	0.001441
4	rs747097	148950275	C	ADD	564	0.4097	0.28	0.2367	0.7094	-3.186	0.001442
3	rs6805974	99265129	A	ADD	611	1.642	0.1556	1.21	2.228	3.186	0.001443
18	rs593847	5981270	T	ADD	611	1.632	0.1537	1.207	2.206	3.186	0.001443
1	rs12140710	175880486	A	ADD	610	1.655	0.1582	1.214	2.257	3.185	0.001446
12	rs4272850	127719939	A	ADD	611	1.806	0.1855	1.255	2.598	3.185	0.001449
2	rs10497398	173838050	G	ADD	610	0.415	0.2762	0.2415	0.713	-3.185	0.00145
11	rs121704	17861210	A	ADD	610	0.5833	0.1693	0.4186	0.8128	-3.185	0.00145
9	rs3088305	34972343	T	ADD	611	1.666	0.1603	1.217	2.281	3.184	0.001451
8	rs1877856	19150626	A	ADD	610	2.119	0.2358	1.335	3.364	3.184	0.001452
13	rs653774	90924773	T	ADD	611	0.5897	0.1659	0.426	0.8163	-3.184	0.001454
3	rs7648521	163495309	C	ADD	603	0.3474	0.3322	0.1812	0.6661	-3.183	0.001457
2	rs16838839	207338338	A	ADD	610	0.2623	0.4207	0.115	0.5982	-3.181	0.001467
3	rs6796899	25203216	T	ADD	611	1.799	0.1846	1.253	2.583	3.181	0.001468
12	rs10492248	44329880	C	ADD	611	1.79	0.1831	1.25	2.562	3.18	0.001474
13	rs9528771	63942639	A	ADD	611	1.779	0.1811	1.247	2.536	3.18	0.001474
2	rs1080519	238480940	T	ADD	611	0.5394	0.1942	0.3686	0.7893	-3.178	0.001481
2	rs7567118	82693285	C	ADD	611	0.5513	0.1873	0.3819	0.7959	-3.178	0.001481
4	rs10032771	156961308	C	ADD	611	0.5354	0.1966	0.3642	0.787	-3.178	0.001482
8	rs10106061	5495518	C	ADD	611	1.914	0.2043	1.282	2.856	3.177	0.001488
3	rs7639978	22164495	C	ADD	609	2.349	0.2688	1.387	3.978	3.177	0.00149
7	rs4729368	97123561	T	ADD	611	0.5339	0.1975	0.3625	0.7863	-3.177	0.00149
11	rs7931007	80708478	A	ADD	611	1.908	0.2034	1.281	2.842	3.176	0.001492
7	rs10248732	38499626	T	ADD	611	1.716	0.1701	1.23	2.395	3.176	0.001496
2	rs4592792	192240262	G	ADD	611	0.4082	0.2823	0.2347	0.7098	-3.174	0.001501
2	rs7584650	101070203	G	ADD	611	0.5702	0.177	0.4031	0.8066	-3.174	0.001502
8	rs1053917	104412862	A	ADD	610	0.6017	0.16	0.4397	0.8234	-3.174	0.001503
13	rs9555212	105496426	A	ADD	611	1.792	0.1839	1.25	2.57	3.174	0.001506
10	rs3781160	78428915	G	ADD	611	0.4742	0.2351	0.2991	0.7518	-3.173	0.001507
14	rs2182472	88818635	A	ADD	611	1.651	0.158	1.211	2.25	3.173	0.001508
13	rs4415908	63960401	G	ADD	610	1.776	0.1811	1.246	2.533	3.173	0.001511
15	rs538170	55878620	C	ADD	611	0.5784	0.1726	0.4124	0.8112	-3.172	0.001512
15	rs940221	59157039	C	ADD	611	1.781	0.182	1.247	2.544	3.172	0.001512
8	rs7016101	69774183	C	ADD	611	0.5086	0.2132	0.3349	0.7723	-3.172	0.001513
1	rs2480061	14681343	G	ADD	611	0.5828	0.1703	0.4174	0.8136	-3.171	0.001518
20	rs2094347	10916733	T	ADD	611	1.68	0.1637	1.219	2.316	3.171	0.001518
13	rs969097	81899163	T	ADD	609	0.5906	0.1661	0.4265	0.8178	-3.171	0.00152
2	rs1469370	82600055	A	ADD	609	0.5556	0.1854	0.3864	0.799	-3.171	0.001521
10	rs10882846	82974412	C	ADD	611	1.963	0.2128	1.294	2.979	3.171	0.001521
17	rs4791959	10104294	A	ADD	611	1.666	0.161	1.215	2.285	3.17	0.001522
10	rs10829364	129947865	T	ADD	611	1.797	0.185	1.251	2.583	3.17	0.001523
22	rs5758107	39578026	T	ADD	611	2.767	0.3211	1.475	5.192	3.17	0.001525
18	rs264173	10888726	T	ADD	611	0.3179	0.3617	0.1565	0.646	-3.168	0.001536
6	rs1475144	148970768	T	ADD	611	1.651	0.1583	1.211	2.251	3.167	0.001539
8	rs11775652	13618808	G	ADD	610	1.899	0.2025	1.277	2.824	3.167	0.001539
6	rs9480512	151029471	C	ADD	611	0.3855	0.301	0.2137	0.6954	-3.167	0.001542
3	rs501118	96599639	A	ADD	611	1.663	0.1606	1.214	2.278	3.166	0.001543
15	rs12914186	77413924	G	ADD	611	1.682	0.1642	1.219	2.321	3.166	0.001543
3	rs17544105	26051012	A	ADD	611	1.67	0.162	1.216	2.294	3.166	0.001544
10	rs1537634	7600710	C	ADD	611	2.111	0.236	1.329	3.352	3.165	0.001549
2	rs7605998	207511793	A	ADD	610	1.686	0.165	1.22	2.33	3.165	0.001553
2	rs2862943	82613907	T	ADD	611	0.5563	0.1854	0.3868	0.8	-3.164	0.001558
2	rs6761541	82628688	T	ADD	611	0.5563	0.1854	0.3868	0.8	-3.164	0.001558
2	rs1001805	207367776	G	ADD	610	0.2644	0.4206	0.1159	0.6028	-3.163	0.001559
1	rs3131308	175966929	G	ADD	611	1.623	0.1531	1.202	2.191	3.163	0.001561
2	rs6739387	79332496	A	ADD	611	0.6073	0.1577	0.4458	0.8272	-3.163	0.001561
13	rs9634459	105494048	A	ADD	611	1.789	0.1839	1.248	2.565	3.163	0.001562
2	rs7571131	17750382	T	ADD	611	0.5586	0.1841	0.3894	0.8014	-3.163	0.001563
1	rs16859566	231983824	C	ADD	611	0.5011	0.2184	0.3266	0.769	-3.163	0.001564
16	rs13333329	1635777	A	ADD	611	0.2955	0.3855	0.1388	0.6291	-3.162	0.001567
3	rs1516353	119668	A	ADD	611	0.4829	0.2303	0.3075	0.7584	-3.161	0.001574
5	rs3103593	171464558	A	ADD	610	1.988	0.2174	1.298	3.044	3.161	0.001575
1	rs1316491	244066461	G	ADD	611	1.675	0.1633	1.216	2.307	3.16	0.001578
7	rs11770881	149261660	G	ADD	611	1.642	0.157	1.207	2.234	3.16	0.001578
1	rs6695185	79071999	T	ADD	611	0.5934	0.1652	0.4293	0.8202	-3.16	0.00158
8	rs2911739	72748741	A	ADD	611	1.956	0.2123	1.29	2.965	3.159	0.001583
16	rs1424262	59603688	T	ADD	611	1.718	0.1712	1.228	2.402	3.159	0.001584
13	rs12018094	100784693	T	ADD	611	0.4719	0.2378	0.2961	0.752	-3.159	0.001585
9	rs10959509	11063873	C	ADD	611	1.763	0.1796	1.24	2.507	3.158	0.001589
1	rs12135243	100865543	A	ADD	611	0.5962	0.1638	0.4325	0.8219	-3.158	0.001591
4	rs4835490	149309776	A	ADD	611	1.859	0.1964	1.265	2.732	3.157	0.001595
3	rs644642	22802133	A	ADD	611	0.6016	0.161	0.4388	0.8248	-3.156	0.001598
9	rs2274523	36181004	T	ADD	611	2.434	0.2818	1.401	4.228	3.156	0.001599
11	rs7119188	17867240	A	ADD	611	1.707	0.1694	1.225	2.379	3.156	0.0016
13	rs7998010	21708615	G	ADD	610	1.718	0.1715	1.227	2.404	3.155	0.001604
18	rs11873161	73887761	C	ADD	611	0.6045	0.1596	0.4421	0.8264	-3.155	0.001604
5	rs6869190	109574313	T	ADD	611	0.4828	0.2308	0.3071	0.759	-3.155	0.001607
5	rs10516137	176299502	A	ADD	611	0.243	0.4485	0.1009	0.5853	-3.154	0.001608
19	rs996088	38729122	A	ADD	611	1.914	0.2058	1.279	2.865	3.154	0.001609
5	rs6893238	134793661	C	ADD	611	2.702	0.3152	1.457	5.013	3.154	0.001611
13	rs576149	90940309	C	ADD	610	0.5914	0.1665	0.4267	0.8197	-3.154	0.001611
9	rs9644931	115483542	T	ADD	611	1.804	0.1871	1.25	2.603	3.153	0.001616
5	rs298529	17422216	C	ADD	611	0.596	0.1642	0.432	0.8222	-3.153	0.001618
13	rs9560807	90919722	G	ADD	610	0.5932	0.1656	0.4287	0.8207	-3.153	0.001618
22	rs2051569	31355180	A	ADD	611	1.719	0.1719	1.228	2.408	3.153	0.001619
2	rs1065381	17747976	A	ADD	611	0.5597	0.1841	0.3901	0.8029	-3.152	0.00162
4	rs6853317	120371072	G	ADD	610	2.835	0.3305	1.483	5.419	3.152	0.00162
7	rs2190517	42344499	T	ADD	611	2.199	0.2499	1.347	3.588	3.152	0.001621
1	rs925905	2033897	T	ADD	611	1.665	0.1619	1.213	2.287	3.151	0.001625
7	rs9655357	34817918	G	ADD	611	0.4897	0.2266	0.3141	0.7634	-3.151	0.001625
5	rs17427286	145485530	A	ADD	610	0.5381	0.1967	0.3659	0.7912	-3.151	0.001628
10	rs7918487	23522641	T	ADD	611	1.679	0.1644	1.216	2.317	3.151	0.00163
2	rs2555107	17709643	G	ADD	611	0.5601	0.184	0.3905	0.8033	-3.15	0.001631
19	rs10419441	9742256	G	ADD	611	1.74	0.1759	1.233	2.456	3.15	0.001634
11	rs11023996	2733024	G	ADD	611	1.959	0.2135	1.289	2.976	3.148	0.001642
19	rs1080049	61906985	G	ADD	610	2.229	0.2546	1.353	3.671	3.148	0.001645
20	rs2426556	53302934	C	ADD	611	1.661	0.1612	1.211	2.278	3.147	0.001649
8	rs12681467	69743505	G	ADD	611	0.4745	0.2369	0.2982	0.7549	-3.147	0.00165
10	rs2283138	119008669	G	ADD	611	2.189	0.2489	1.344	3.565	3.146	0.001653
3	rs2041376	42414593	G	ADD	611	1.722	0.1727	1.227	2.415	3.146	0.001655
10	rs11189770	100469316	A	ADD	611	0.4699	0.2401	0.2935	0.7523	-3.146	0.001658
10	rs7071119	129335769	A	ADD	611	0.4836	0.231	0.3075	0.7605	-3.145	0.00166
7	rs7784550	121254933	G	ADD	611	0.4896	0.2271	0.3137	0.7641	-3.145	0.001662
17	rs17637472	44816432	A	ADD	611	1.665	0.1621	1.212	2.287	3.145	0.001662
1	rs12129281	75242675	T	ADD	611	0.4388	0.2619	0.2626	0.7332	-3.145	0.001663
5	rs7708939	168175747	G	ADD	611	0.5829	0.1716	0.4164	0.816	-3.145	0.001663
15	rs12595379	49427064	C	ADD	610	2.186	0.2487	1.343	3.559	3.145	0.001663
4	rs6811987	57324467	T	ADD	611	1.948	0.212	1.286	2.952	3.144	0.001664
4	rs345367	86973662	A	ADD	611	1.7	0.1688	1.221	2.367	3.144	0.001665
5	rs2914757	6310996	A	ADD	611	2.286	0.263	1.365	3.828	3.144	0.001665
10	rs780660	72767568	A	ADD	611	0.5545	0.1875	0.3839	0.8008	-3.144	0.001665
11	rs2344350	6281254	A	ADD	611	1.971	0.2158	1.291	3.009	3.144	0.001667
7	rs10275909	97136757	A	ADD	611	0.5131	0.2123	0.3384	0.7779	-3.143	0.001672
10	rs10786964	83957426	A	ADD	611	1.641	0.1577	1.205	2.236	3.143	0.001672
4	rs7682155	30181976	A	ADD	611	0.4811	0.2328	0.3048	0.7593	-3.143	0.001674
17	rs660732	710822	G	ADD	611	0.5108	0.2138	0.3359	0.7766	-3.143	0.001674
14	rs10873415	91627924	G	ADD	611	0.5265	0.2041	0.3529	0.7856	-3.142	0.001677
6	rs2191037	28574967	C	ADD	611	0.4773	0.2354	0.3009	0.7572	-3.142	0.00168
6	rs2859356	28573334	T	ADD	611	0.4773	0.2354	0.3009	0.7572	-3.142	0.00168
10	rs11591431	129944641	C	ADD	611	1.789	0.1851	1.245	2.572	3.142	0.00168
16	rs10514587	81813878	A	ADD	611	0.4993	0.2211	0.3237	0.7701	-3.142	0.00168
8	rs7825514	115080765	C	ADD	611	2.068	0.2313	1.314	3.254	3.141	0.001681
18	rs8088887	67485059	G	ADD	611	1.82	0.1906	1.253	2.644	3.142	0.001681
3	rs2343849	32421156	A	ADD	611	2.068	0.2314	1.314	3.255	3.141	0.001686
3	rs2343912	32420093	T	ADD	611	2.068	0.2314	1.314	3.255	3.141	0.001686
10	rs7086721	3153068	T	ADD	611	0.5828	0.1719	0.4161	0.8164	-3.14	0.001689
20	rs4493333	53262739	C	ADD	610	1.658	0.161	1.209	2.273	3.14	0.001691
18	rs12955729	69580539	C	ADD	611	0.611	0.157	0.4492	0.8311	-3.139	0.001695
3	rs832038	99224511	G	ADD	610	0.6092	0.1579	0.4471	0.8302	-3.139	0.001696
6	rs3922841	25844657	T	ADD	611	1.652	0.1599	1.207	2.26	3.139	0.001696
11	rs498186	102174855	C	ADD	611	0.6034	0.1609	0.4402	0.8272	-3.138	0.001698
9	rs4878057	89126324	C	ADD	609	0.3638	0.3223	0.1934	0.6842	-3.138	0.001703
14	rs2281514	92473513	G	ADD	610	0.6055	0.1599	0.4426	0.8284	-3.137	0.001705
18	rs12953819	1041047	A	ADD	611	2.01	0.2225	1.3	3.109	3.137	0.001705
19	rs1004206	62798435	G	ADD	611	0.3581	0.3274	0.1885	0.6802	-3.137	0.001707
7	rs11767283	121734692	G	ADD	609	1.807	0.1886	1.248	2.615	3.137	0.001709
3	rs9842957	182807188	G	ADD	611	0.4119	0.2828	0.2367	0.717	-3.136	0.00171
4	rs6819316	99596	A	ADD	598	0.5202	0.2084	0.3458	0.7826	-3.136	0.00171
8	rs4733599	129327707	A	ADD	611	1.962	0.2148	1.288	2.989	3.136	0.00171
11	rs7120468	57715351	T	ADD	611	1.733	0.1754	1.229	2.444	3.136	0.001711
9	rs11139400	83563029	A	ADD	611	0.5704	0.179	0.4016	0.8102	-3.136	0.001713
5	rs2036851	17414908	T	ADD	611	1.661	0.1618	1.21	2.28	3.136	0.001714
7	rs12538270	154922681	G	ADD	606	0.5387	0.1973	0.366	0.793	-3.135	0.001716
3	rs11921907	101854181	A	ADD	608	0.5808	0.1733	0.4135	0.8158	-3.135	0.00172
3	rs1003986	85953053	T	ADD	610	0.4862	0.2301	0.3098	0.7633	-3.134	0.001723
2	rs7570863	120084829	G	ADD	611	1.655	0.1608	1.208	2.268	3.134	0.001725
8	rs3102484	96774366	G	ADD	611	1.622	0.1544	1.199	2.196	3.133	0.001732
21	rs2838371	44039474	C	ADD	607	1.628	0.1556	1.2	2.208	3.132	0.001735
12	rs1125888	90300521	G	ADD	611	1.618	0.1536	1.197	2.186	3.132	0.001738
12	rs1882314	131536377	A	ADD	611	0.5955	0.1656	0.4305	0.8238	-3.131	0.001742
14	rs764624	71530327	G	ADD	611	0.2315	0.4673	0.09265	0.5786	-3.131	0.001744
1	rs7513222	2017761	A	ADD	611	1.684	0.1664	1.215	2.333	3.131	0.001745
14	rs7143714	21681307	T	ADD	611	1.69	0.1676	1.217	2.347	3.13	0.001747
5	rs4700780	178436246	T	ADD	611	0.5753	0.1767	0.4069	0.8134	-3.129	0.001751
2	rs11682155	140411933	T	ADD	610	3.506	0.4009	1.598	7.691	3.129	0.001756
5	rs2161407	166059005	A	ADD	611	1.795	0.187	1.244	2.59	3.129	0.001756
19	rs4807685	5032179	C	ADD	611	1.941	0.2119	1.281	2.94	3.129	0.001756
9	rs758850	131997344	A	ADD	611	1.791	0.1864	1.243	2.581	3.128	0.001757
10	rs7907617	112388005	G	ADD	607	2.022	0.2251	1.301	3.144	3.128	0.001759
11	rs9988803	83767972	A	ADD	607	0.4898	0.2282	0.3132	0.7661	-3.128	0.001763
2	rs13393190	154887577	T	ADD	611	1.791	0.1864	1.243	2.582	3.127	0.001764
5	rs12652843	98106880	T	ADD	611	1.734	0.176	1.228	2.449	3.127	0.001765
9	rs7858292	98127267	G	ADD	611	0.6017	0.1624	0.4376	0.8273	-3.127	0.001766
13	rs1998891	45310507	G	ADD	610	1.686	0.1671	1.215	2.34	3.127	0.001766
13	rs17503263	29394598	T	ADD	611	0.1407	0.6273	0.04115	0.4811	-3.126	0.00177
7	rs12154826	42492101	G	ADD	611	0.5544	0.1887	0.383	0.8025	-3.126	0.001774
13	rs706596	50109043	A	ADD	611	0.6113	0.1575	0.4489	0.8323	-3.125	0.001775
6	rs262935	37245404	C	ADD	611	5.63	0.553	1.905	16.64	3.125	0.001777
12	rs10783289	47585462	C	ADD	610	1.693	0.1684	1.217	2.355	3.125	0.001779
12	rs1663564	104070302	C	ADD	611	0.2771	0.4107	0.1239	0.6198	-3.125	0.001779
21	rs4920110	42764526	G	ADD	611	0.553	0.1896	0.3814	0.8018	-3.125	0.001779
5	rs2279895	145563816	G	ADD	611	0.5398	0.1973	0.3667	0.7947	-3.125	0.00178
16	rs11076445	59602893	A	ADD	610	0.5715	0.179	0.4024	0.8118	-3.124	0.001782
13	rs9585723	100977257	G	ADD	611	0.46	0.2486	0.2826	0.7487	-3.124	0.001783
20	rs11086694	58086732	G	ADD	611	1.706	0.1709	1.22	2.384	3.124	0.001784
3	rs555809	96587361	G	ADD	609	1.654	0.1612	1.206	2.269	3.124	0.001785
5	rs17098939	141892234	T	ADD	611	0.4404	0.2626	0.2633	0.7368	-3.123	0.00179
9	rs6559958	88794973	T	ADD	611	2.054	0.2305	1.307	3.227	3.123	0.00179
4	rs12512555	189747463	C	ADD	611	0.6029	0.1621	0.4388	0.8283	-3.122	0.001793
5	rs160770	3160861	T	ADD	611	1.658	0.162	1.207	2.277	3.122	0.001797
12	rs2463442	103669104	G	ADD	611	0.5879	0.1702	0.4212	0.8207	-3.121	0.0018
5	rs9312801	12490894	C	ADD	611	1.676	0.1654	1.212	2.318	3.121	0.001802
9	rs10858254	136625297	A	ADD	610	0.5559	0.1881	0.3845	0.8038	-3.121	0.001802
7	rs10429063	70175414	G	ADD	608	2.261	0.2614	1.355	3.774	3.121	0.001803
21	rs12481871	27358002	C	ADD	611	0.4592	0.2494	0.2817	0.7486	-3.121	0.001803
17	rs4078259	71000389	C	ADD	611	1.909	0.2072	1.272	2.865	3.12	0.001806
13	rs9544061	75347170	G	ADD	611	0.593	0.1675	0.4271	0.8234	-3.12	0.001807
17	rs7221587	6453194	T	ADD	611	0.5857	0.1714	0.4186	0.8196	-3.12	0.001807
12	rs7308292	93024721	A	ADD	611	0.5049	0.219	0.3287	0.7756	-3.12	0.001809
3	rs1718272	101807212	T	ADD	611	0.5786	0.1754	0.4103	0.8159	-3.12	0.00181
3	rs9853336	14374760	T	ADD	611	1.773	0.1835	1.237	2.54	3.12	0.001811
13	rs2027456	90207284	G	ADD	609	1.621	0.1548	1.197	2.195	3.119	0.001812
4	rs1402669	141205355	G	ADD	611	1.655	0.1615	1.206	2.271	3.119	0.001813
18	rs967245	4139634	A	ADD	605	5.274	0.5331	1.855	14.99	3.119	0.001815
11	rs948028	120149657	C	ADD	611	1.847	0.1967	1.256	2.715	3.119	0.001817
12	rs12422389	126301360	C	ADD	610	0.2573	0.4353	0.1096	0.6039	-3.119	0.001817
7	rs4731040	121237164	A	ADD	611	0.5758	0.177	0.407	0.8146	-3.118	0.001819
10	rs7923153	53020417	C	ADD	611	0.4459	0.259	0.2684	0.7408	-3.118	0.00182
19	rs8107465	13836377	G	ADD	611	0.5933	0.1675	0.4273	0.8237	-3.118	0.001821
5	rs10043074	160780542	C	ADD	611	0.4131	0.2836	0.237	0.7201	-3.118	0.001822
5	rs17769749	6096189	A	ADD	611	2.834	0.3341	1.472	5.455	3.118	0.001823
12	rs2024429	95088859	A	ADD	611	0.5818	0.1738	0.4138	0.8178	-3.117	0.001825
17	rs7220790	15855711	G	ADD	611	2.946	0.3466	1.494	5.811	3.117	0.001825
17	rs8074888	15858630	A	ADD	611	2.946	0.3466	1.494	5.811	3.117	0.001825
5	rs349587	103701379	T	ADD	611	1.716	0.1733	1.222	2.41	3.117	0.001829
3	rs10937476	192514654	A	ADD	611	1.788	0.1865	1.241	2.577	3.116	0.001832
15	rs2925202	99424093	G	ADD	611	1.693	0.169	1.216	2.359	3.116	0.001833
7	rs6947173	154089379	G	ADD	591	1.71	0.1721	1.22	2.396	3.116	0.001835
11	rs11228739	56239803	A	ADD	611	2.689	0.3174	1.443	5.009	3.116	0.001836
16	rs3743683	77349989	A	ADD	605	0.5936	0.1674	0.4276	0.8241	-3.116	0.001836
13	rs2208989	52425974	G	ADD	611	1.956	0.2154	1.283	2.984	3.115	0.001838
8	rs3923066	56774182	T	ADD	611	2.228	0.2572	1.346	3.689	3.115	0.00184
9	rs10815274	5718968	C	ADD	610	0.6184	0.1543	0.457	0.8368	-3.115	0.00184
9	rs1227458	23174130	G	ADD	611	0.5657	0.1829	0.3953	0.8096	-3.115	0.001842
18	rs12961465	32119988	G	ADD	611	1.848	0.1972	1.256	2.72	3.115	0.001842
3	rs1381392	28724318	T	ADD	610	1.915	0.2087	1.272	2.883	3.114	0.001848
2	rs12467016	4754638	T	ADD	611	0.5927	0.168	0.4264	0.8238	-3.114	0.001849
14	rs1767412	84744121	T	ADD	611	1.661	0.163	1.207	2.287	3.113	0.001851
2	rs4422194	68928520	A	ADD	611	1.904	0.2069	1.269	2.856	3.113	0.001853
2	rs7579208	46579299	T	ADD	611	1.815	0.1915	1.247	2.642	3.113	0.001853
9	rs4493983	88798684	C	ADD	609	2.014	0.2249	1.296	3.129	3.113	0.001855
7	rs7801303	40884595	G	ADD	611	0.5908	0.1691	0.4241	0.8229	-3.112	0.001857
7	rs1558896	97119848	A	ADD	611	0.5598	0.1864	0.3885	0.8067	-3.112	0.001858
7	rs3814477	1535944	C	ADD	611	1.639	0.1589	1.201	2.238	3.112	0.001861
3	rs3732383	39201131	T	ADD	611	0.5067	0.2185	0.3302	0.7776	-3.111	0.001862
9	rs1999121	134592548	A	ADD	611	1.804	0.1896	1.244	2.615	3.111	0.001862
16	rs8059821	88202569	G	ADD	610	0.6031	0.1625	0.4386	0.8293	-3.111	0.001863
8	rs2732997	5542028	T	ADD	611	0.5712	0.18	0.4014	0.8129	-3.111	0.001864
12	rs10847570	121772644	A	ADD	611	0.5625	0.1849	0.3915	0.8083	-3.111	0.001864
7	rs5007345	121727007	A	ADD	611	1.883	0.2034	1.264	2.804	3.111	0.001867
5	rs6884608	107848660	C	ADD	611	1.66	0.1629	1.206	2.284	3.11	0.001872
3	rs6809264	38775767	C	ADD	611	1.756	0.181	1.231	2.504	3.109	0.001875
9	rs16917707	114834533	A	ADD	611	2.631	0.3111	1.43	4.84	3.109	0.001875
12	rs7953431	106256357	T	ADD	611	1.697	0.1701	1.216	2.368	3.109	0.001875
1	rs1898152	240359313	T	ADD	610	0.5319	0.2031	0.3573	0.792	-3.108	0.001881
9	rs7874108	18807594	T	ADD	611	0.6017	0.1634	0.4368	0.8289	-3.108	0.001883
7	rs7341456	43153180	C	ADD	611	0.5266	0.2064	0.3514	0.7892	-3.107	0.001891
12	rs7350629	93650661	T	ADD	611	0.5508	0.192	0.3781	0.8024	-3.107	0.001891
15	rs4132750	25325327	G	ADD	610	2.102	0.2391	1.316	3.358	3.107	0.001891
9	rs565070	35044586	G	ADD	611	1.648	0.1607	1.202	2.258	3.106	0.001893
13	rs9555209	105464253	C	ADD	611	2.101	0.2391	1.315	3.357	3.107	0.001893
9	rs13298109	83099052	A	ADD	611	1.775	0.1846	1.236	2.548	3.106	0.001894
4	rs3864130	636409	T	ADD	611	1.98	0.2198	1.287	3.046	3.106	0.001896
7	rs4255036	15323928	C	ADD	611	1.681	0.1672	1.211	2.333	3.106	0.001896
6	rs7604	38751774	A	ADD	611	2.194	0.253	1.336	3.603	3.106	0.001898
13	rs9556941	97818972	A	ADD	611	0.501	0.2226	0.3239	0.7749	-3.105	0.0019
6	rs6937624	151025865	C	ADD	611	0.5973	0.166	0.4315	0.827	-3.105	0.001904
11	rs11213826	110686940	A	ADD	611	1.759	0.182	1.232	2.514	3.105	0.001906
4	rs12650192	186887940	C	ADD	608	1.766	0.1833	1.233	2.53	3.104	0.001907
8	rs17406688	4109690	A	ADD	611	0.2582	0.4362	0.1098	0.6071	-3.104	0.001909
21	rs228037	42944708	C	ADD	611	1.655	0.1623	1.204	2.275	3.103	0.001913
16	rs11644035	74834021	C	ADD	611	0.5257	0.2073	0.3502	0.7893	-3.101	0.001926
5	rs3763373	145524165	A	ADD	611	0.5438	0.1964	0.37	0.7992	-3.101	0.001927
15	rs7496119	92135280	C	ADD	611	0.6013	0.164	0.4359	0.8293	-3.101	0.001927
12	rs10746091	106366336	A	ADD	610	1.664	0.1642	1.206	2.295	3.1	0.001932
15	rs1567165	96114509	A	ADD	610	1.633	0.1583	1.198	2.227	3.1	0.001933
8	rs10113430	5522909	T	ADD	611	0.4672	0.2454	0.2888	0.7559	-3.1	0.001934
10	rs10899911	43613845	A	ADD	611	0.5604	0.1868	0.3886	0.8082	-3.1	0.001934
5	rs11747528	134004453	T	ADD	610	0.5875	0.1716	0.4197	0.8223	-3.1	0.001937
12	rs4765522	126293110	T	ADD	611	0.4046	0.2919	0.2283	0.717	-3.1	0.001937
20	rs6141048	9745268	C	ADD	611	1.669	0.1652	1.207	2.307	3.1	0.001937
8	rs327225	26539107	G	ADD	611	0.5042	0.221	0.327	0.7774	-3.099	0.00194
17	rs9913342	52181853	T	ADD	611	0.5593	0.1875	0.3873	0.8077	-3.099	0.001941
18	rs9956753	2026121	T	ADD	611	1.627	0.1572	1.196	2.214	3.099	0.001943
5	rs9293615	73353144	G	ADD	611	0.5796	0.176	0.4105	0.8184	-3.099	0.001944
13	rs378953	112026872	G	ADD	611	1.748	0.1802	1.228	2.488	3.098	0.001945
2	rs17030228	43033831	A	ADD	611	7.381	0.6452	2.084	26.14	3.098	0.001946
2	rs1357139	212759026	A	ADD	611	0.5669	0.1832	0.3959	0.8118	-3.098	0.001948
2	rs2368446	184116208	T	ADD	611	0.4952	0.2268	0.3175	0.7725	-3.098	0.001948
10	rs12241298	19618461	T	ADD	611	0.3671	0.3235	0.1947	0.6921	-3.098	0.001951
17	rs17574949	29724910	G	ADD	611	1.92	0.2106	1.271	2.902	3.098	0.001951
2	rs6740318	163575248	G	ADD	610	1.751	0.1808	1.228	2.495	3.097	0.001955
10	rs7074389	125717165	C	ADD	611	1.641	0.1599	1.199	2.245	3.097	0.001958
21	rs2838378	44041987	C	ADD	611	1.617	0.1552	1.193	2.191	3.096	0.001958
6	rs197956	23681926	G	ADD	611	1.853	0.1991	1.254	2.737	3.096	0.001959
15	rs4606695	89966770	A	ADD	611	1.759	0.1824	1.23	2.515	3.096	0.00196
7	rs974060	97109444	G	ADD	611	0.5586	0.1881	0.3864	0.8076	-3.096	0.001961
3	rs4076708	54199860	G	ADD	610	1.868	0.2019	1.258	2.775	3.096	0.001963
7	rs740962	121226133	C	ADD	611	1.635	0.1588	1.198	2.232	3.096	0.001963
1	rs1459762	4995722	A	ADD	611	0.2718	0.4208	0.1192	0.6201	-3.096	0.001964
2	rs3791474	239725425	T	ADD	610	0.5609	0.1868	0.389	0.8089	-3.095	0.001966
10	rs1773877	29342952	C	ADD	611	1.706	0.1726	1.216	2.393	3.095	0.00197
14	rs7149412	103453788	A	ADD	606	0.594	0.1684	0.4271	0.8262	-3.094	0.001975
1	rs2486764	14679337	G	ADD	608	0.5946	0.1681	0.4277	0.8265	-3.094	0.001977
10	rs11593196	36938892	G	ADD	610	1.981	0.2211	1.285	3.056	3.093	0.001983
15	rs2995899	99436031	G	ADD	611	1.653	0.1626	1.202	2.274	3.092	0.00199
2	rs10178021	139594892	G	ADD	610	1.665	0.1649	1.205	2.3	3.092	0.001991
9	rs11139395	83554521	T	ADD	592	1.674	0.1667	1.208	2.321	3.091	0.001996
6	rs10946793	25807978	G	ADD	610	0.5461	0.1958	0.372	0.8014	-3.091	0.001997
6	rs9373570	148969724	A	ADD	611	1.626	0.1573	1.195	2.214	3.091	0.001998
17	rs9913897	63885398	G	ADD	610	0.6065	0.1618	0.4417	0.8328	-3.091	0.001998
21	rs413057	30049434	G	ADD	611	0.5245	0.2088	0.3483	0.7897	-3.091	0.001998
14	rs4900164	92486689	G	ADD	611	1.743	0.1798	1.225	2.479	3.09	0.002
21	rs9976411	38213813	G	ADD	609	0.5291	0.2061	0.3533	0.7924	-3.089	0.002006
7	rs13226962	117443998	C	ADD	606	1.872	0.203	1.258	2.787	3.089	0.002009
17	rs8065649	16128527	G	ADD	611	3.382	0.3945	1.561	7.326	3.089	0.002011
8	rs7833075	123943862	A	ADD	611	2.96	0.3513	1.487	5.892	3.088	0.002012
5	rs13362062	160718643	C	ADD	611	0.385	0.3091	0.2101	0.7056	-3.088	0.002014
1	rs17162102	26419310	C	ADD	611	2.092	0.2391	1.31	3.343	3.088	0.002015
9	rs10283912	12275170	C	ADD	611	0.5975	0.1668	0.4308	0.8285	-3.088	0.002018
11	rs1947298	57728736	A	ADD	609	1.725	0.1767	1.22	2.439	3.087	0.002019
3	rs33117	22816830	C	ADD	611	0.6122	0.159	0.4483	0.836	-3.087	0.002022
1	rs1663839	164166605	T	ADD	611	1.729	0.1774	1.221	2.448	3.087	0.002023
10	rs4948235	61055737	T	ADD	611	0.591	0.1705	0.4231	0.8254	-3.086	0.002032
13	rs9535274	49092395	G	ADD	611	0.5678	0.1834	0.3964	0.8135	-3.086	0.002032
5	rs874021	134803516	A	ADD	611	1.941	0.215	1.274	2.958	3.085	0.002035
9	rs7858670	11065772	G	ADD	611	1.739	0.1793	1.224	2.471	3.085	0.002035
15	rs1472986	97742544	T	ADD	610	0.6092	0.1607	0.4446	0.8346	-3.085	0.002036
17	rs315431	27005299	T	ADD	611	1.683	0.1687	1.209	2.342	3.085	0.002036
2	rs12472563	120179025	C	ADD	611	0.6086	0.161	0.444	0.8344	-3.085	0.002038
6	rs1141034	25888311	A	ADD	611	0.5528	0.1922	0.3793	0.8056	-3.085	0.002038
1	rs11548323	27604238	A	ADD	611	0.4811	0.2372	0.3022	0.7659	-3.084	0.002041
20	rs2137299	51335096	T	ADD	611	0.5536	0.1917	0.3802	0.8061	-3.084	0.002041
16	rs2303771	86346365	A	ADD	611	1.649	0.1621	1.2	2.265	3.083	0.002047
1	rs7527134	114480380	T	ADD	611	0.4294	0.2742	0.2509	0.735	-3.083	0.002049
2	rs1446929	238535322	C	ADD	611	1.648	0.1621	1.2	2.265	3.083	0.002049
7	rs10261724	66691489	G	ADD	611	2.554	0.3042	1.407	4.637	3.083	0.002052
4	rs6830548	10882199	A	ADD	607	0.3264	0.3632	0.1602	0.6652	-3.082	0.002054
8	rs6988179	73198323	C	ADD	611	0.5718	0.1814	0.4007	0.8158	-3.082	0.002055
10	rs12259905	29249429	T	ADD	611	2.373	0.2804	1.37	4.112	3.082	0.002056
1	rs7555991	113556541	T	ADD	611	2.112	0.2426	1.313	3.397	3.082	0.002057
6	rs10484432	26116855	A	ADD	611	0.5088	0.2193	0.331	0.7819	-3.082	0.002057
6	rs16884643	54019615	C	ADD	611	1.769	0.185	1.231	2.542	3.082	0.00206
5	rs853806	67790847	T	ADD	611	0.5928	0.1697	0.425	0.8268	-3.08	0.002069
1	rs11807086	213131011	A	ADD	611	2.883	0.3437	1.47	5.654	3.08	0.00207
11	rs1451317	57715548	T	ADD	605	1.724	0.1768	1.219	2.438	3.08	0.00207
7	rs2372765	146107959	G	ADD	611	1.861	0.2017	1.253	2.763	3.08	0.002071
1	rs1886112	4830041	A	ADD	611	1.649	0.1623	1.199	2.266	3.08	0.002073
3	rs17731998	82752183	T	ADD	611	1.736	0.1791	1.222	2.466	3.079	0.002074
7	rs10487381	117417134	A	ADD	611	1.847	0.1992	1.25	2.729	3.079	0.002076
3	rs1520652	101837373	C	ADD	610	0.5864	0.1734	0.4175	0.8237	-3.079	0.00208
7	rs10240952	21244888	A	ADD	610	1.913	0.2108	1.266	2.892	3.078	0.002082
12	rs17251425	90938166	C	ADD	611	1.957	0.2181	1.276	3.001	3.078	0.002083
6	rs200240	50529582	T	ADD	611	0.1613	0.5928	0.05046	0.5154	-3.078	0.002084
6	rs2050310	109490352	G	ADD	609	1.65	0.1627	1.2	2.27	3.078	0.002085
2	rs2309938	101066026	C	ADD	611	0.6142	0.1584	0.4503	0.8378	-3.077	0.002088
9	rs1341740	15840604	T	ADD	611	0.4307	0.2737	0.2518	0.7365	-3.077	0.002089
9	rs10967186	2607099	C	ADD	611	0.6045	0.1636	0.4387	0.833	-3.077	0.002091
10	rs11599254	29257967	T	ADD	611	2.237	0.2617	1.339	3.736	3.077	0.002092
2	rs13032599	154889396	A	ADD	606	0.5372	0.202	0.3616	0.7981	-3.077	0.002093
2	rs6531190	19742277	T	ADD	611	2.1	0.2411	1.309	3.368	3.077	0.002093
7	rs6974263	138217650	C	ADD	611	0.6015	0.1652	0.4351	0.8315	-3.077	0.002094
11	rs677106	74747519	A	ADD	611	0.6101	0.1606	0.4453	0.8358	-3.076	0.002094
3	rs9839935	10608169	G	ADD	603	0.409	0.2906	0.2314	0.723	-3.076	0.002096
2	rs1016660	206622637	C	ADD	610	2.15	0.2488	1.32	3.501	3.076	0.002097
17	rs9899815	33243898	A	ADD	610	1.749	0.1818	1.225	2.498	3.076	0.002099
6	rs7759616	19902564	A	ADD	604	0.6074	0.1621	0.4421	0.8346	-3.076	0.0021
10	rs12262411	108234966	T	ADD	609	3.68	0.4236	1.604	8.441	3.076	0.002101
14	rs17125613	88826249	C	ADD	611	1.66	0.1647	1.202	2.292	3.076	0.002101
16	rs16944118	77365344	A	ADD	611	0.4344	0.2711	0.2554	0.739	-3.076	0.002101
6	rs12663435	94053858	G	ADD	611	1.785	0.1885	1.234	2.583	3.075	0.002103
1	rs2814530	231016537	T	ADD	611	1.89	0.207	1.26	2.836	3.075	0.002104
8	rs10503322	5519520	C	ADD	610	0.3205	0.37	0.1552	0.6619	-3.075	0.002104
10	rs4748636	5822028	A	ADD	611	6.938	0.6299	2.018	23.85	3.075	0.002106
4	rs13140219	4726158	T	ADD	611	0.5128	0.2172	0.335	0.785	-3.075	0.002107
9	rs784677	108952272	A	ADD	611	0.6061	0.1629	0.4404	0.834	-3.075	0.002107
3	rs3773162	14501035	A	ADD	611	0.5832	0.1754	0.4136	0.8225	-3.074	0.00211
13	rs797479	50110708	T	ADD	611	0.6134	0.159	0.4492	0.8377	-3.074	0.002114
6	rs3013678	120680743	C	ADD	609	0.5807	0.1768	0.4106	0.8213	-3.073	0.002116
2	rs1177290	61199637	A	ADD	611	1.632	0.1594	1.194	2.231	3.073	0.002119
16	rs9921271	22912316	T	ADD	611	3.02	0.3597	1.492	6.111	3.073	0.002119
7	rs3801568	83071046	A	ADD	609	1.75	0.1822	1.225	2.502	3.073	0.00212
8	rs6470269	125833542	A	ADD	611	1.688	0.1705	1.209	2.358	3.073	0.002122
9	rs7858071	123611852	T	ADD	611	1.726	0.1776	1.218	2.444	3.072	0.002124
10	rs10732931	16803888	G	ADD	611	0.6095	0.1611	0.4445	0.8359	-3.072	0.002124
2	rs6724687	82624739	C	ADD	611	0.5688	0.1837	0.3969	0.8153	-3.072	0.002129
16	rs4783519	20993214	C	ADD	608	2.049	0.2335	1.296	3.238	3.071	0.002132
4	rs4475089	177328823	G	ADD	611	0.5953	0.1689	0.4275	0.8289	-3.071	0.002133
11	rs7123641	130480104	G	ADD	611	1.823	0.1955	1.242	2.674	3.07	0.002138
13	rs2254679	105459404	G	ADD	611	2.095	0.2409	1.307	3.359	3.07	0.002138
6	rs12209218	25995755	A	ADD	611	0.5298	0.2069	0.3531	0.7947	-3.07	0.002139
6	rs17271767	25994900	T	ADD	611	0.5298	0.2069	0.3531	0.7947	-3.07	0.002139
3	rs4368439	67345718	C	ADD	611	0.2744	0.4213	0.1202	0.6265	-3.07	0.002142
3	rs6549776	67328393	A	ADD	611	0.2744	0.4213	0.1202	0.6265	-3.07	0.002142
2	rs6709228	219949794	A	ADD	611	1.661	0.1654	1.201	2.297	3.07	0.002144
5	rs788514	53282371	A	ADD	611	1.709	0.1747	1.214	2.408	3.069	0.00215
13	rs970691	45301991	A	ADD	611	0.5853	0.1746	0.4157	0.8242	-3.067	0.002159
12	rs850944	13038026	T	ADD	610	0.5196	0.2135	0.3419	0.7896	-3.067	0.002166
5	rs17070509	168165335	T	ADD	611	0.3914	0.3059	0.2149	0.7129	-3.066	0.002167
7	rs12670839	147589777	T	ADD	611	1.758	0.1839	1.226	2.52	3.066	0.002168
5	rs12654169	117852186	A	ADD	611	2.219	0.26	1.333	3.695	3.066	0.002169
11	rs4758295	8108656	C	ADD	611	0.4434	0.2653	0.2636	0.7457	-3.066	0.002169
16	rs2235637	1507695	A	ADD	611	0.5779	0.1788	0.407	0.8205	-3.066	0.002169
17	rs1157900	6484972	G	ADD	611	0.5918	0.1711	0.4232	0.8276	-3.066	0.002171
17	rs7223918	6479956	C	ADD	611	0.5918	0.1711	0.4232	0.8276	-3.066	0.002171
14	rs6575304	92474427	T	ADD	611	0.6117	0.1603	0.4468	0.8376	-3.065	0.002177
2	rs961593	212116799	C	ADD	611	0.5835	0.1758	0.4134	0.8235	-3.064	0.002181
16	rs4782969	83049755	T	ADD	610	0.5851	0.1749	0.4153	0.8243	-3.064	0.002181
5	rs17730306	98084931	A	ADD	611	1.66	0.1653	1.2	2.295	3.064	0.002182
4	rs11734837	93840443	G	ADD	610	0.3826	0.3136	0.207	0.7074	-3.064	0.002185
10	rs1903876	67436477	G	ADD	611	0.5207	0.213	0.343	0.7905	-3.064	0.002185
2	rs1504016	125085452	G	ADD	611	0.08079	0.8213	0.01615	0.4041	-3.063	0.00219
2	rs10193792	154886119	A	ADD	611	1.654	0.1643	1.199	2.283	3.063	0.002192
1	rs7550529	166879800	T	ADD	611	0.369	0.3255	0.1949	0.6984	-3.063	0.002193
3	rs9829217	73361740	C	ADD	611	1.689	0.1711	1.208	2.362	3.063	0.002193
13	rs1218194	78212120	T	ADD	610	2.094	0.2413	1.305	3.36	3.062	0.002195
5	rs12516622	125823462	G	ADD	610	0.5974	0.1683	0.4296	0.8307	-3.062	0.002197
20	rs6022641	51707415	C	ADD	611	0.5922	0.1711	0.4235	0.8281	-3.062	0.002198
21	rs2850163	44523832	T	ADD	611	0.6085	0.1622	0.4427	0.8363	-3.062	0.0022
3	rs11927386	5052330	G	ADD	611	1.744	0.1817	1.221	2.49	3.061	0.002206
12	rs3858543	121769313	T	ADD	611	1.638	0.1612	1.194	2.247	3.06	0.002213
15	rs11857861	27034983	G	ADD	611	3.079	0.3676	1.498	6.329	3.06	0.002217
9	rs6479272	98137348	T	ADD	611	0.6071	0.1632	0.4409	0.8358	-3.059	0.002219
11	rs7116457	3854783	A	ADD	611	1.67	0.1677	1.202	2.32	3.058	0.002227
2	rs11692659	235607538	A	ADD	611	2.14	0.2488	1.314	3.485	3.058	0.002229
21	rs2071142	44363854	G	ADD	611	1.812	0.1944	1.238	2.653	3.058	0.002229
4	rs4549433	182587790	T	ADD	611	0.5968	0.1688	0.4287	0.8309	-3.057	0.002232
8	rs6995190	5516257	C	ADD	611	0.3582	0.3358	0.1855	0.6919	-3.057	0.002237
9	rs528408	77561230	A	ADD	611	0.5778	0.1795	0.4064	0.8213	-3.057	0.002237
14	rs2173147	51476891	C	ADD	611	1.651	0.164	1.197	2.277	3.057	0.002237
2	rs3962035	126193029	G	ADD	611	0.6018	0.1661	0.4346	0.8335	-3.057	0.002238
7	rs4427071	38563137	C	ADD	611	1.601	0.154	1.184	2.165	3.057	0.002238
21	rs416719	16262839	C	ADD	596	0.6078	0.1629	0.4417	0.8364	-3.057	0.002238
11	rs3750956	8082811	T	ADD	611	0.4155	0.2874	0.2366	0.7298	-3.056	0.002243
8	rs3104033	104347595	C	ADD	611	0.6242	0.1542	0.4614	0.8445	-3.056	0.002244
7	rs1881847	144202133	T	ADD	611	0.4957	0.2297	0.316	0.7775	-3.055	0.002247
5	rs1567057	145610930	G	ADD	611	0.5713	0.1832	0.399	0.8182	-3.055	0.002248
5	rs6881180	145568676	A	ADD	611	0.5713	0.1832	0.399	0.8182	-3.055	0.002248
5	rs7729098	145623241	A	ADD	611	0.5713	0.1832	0.399	0.8182	-3.055	0.002248
6	rs13210296	79978975	T	ADD	611	0.3191	0.3738	0.1534	0.664	-3.055	0.00225
13	rs9528760	63892306	A	ADD	611	1.716	0.1768	1.214	2.427	3.055	0.002253
3	rs4143285	11706454	A	ADD	611	1.754	0.1839	1.223	2.514	3.055	0.002254
1	rs2274615	144249496	A	ADD	611	1.931	0.2155	1.266	2.946	3.054	0.002256
1	rs2274616	144247439	T	ADD	611	1.931	0.2155	1.266	2.946	3.054	0.002256
19	rs11672085	46265963	C	ADD	611	0.5813	0.1776	0.4104	0.8234	-3.054	0.002258
22	rs8139723	16697142	T	ADD	611	0.2911	0.404	0.1319	0.6427	-3.054	0.002258
8	rs890542	14189238	A	ADD	610	0.4523	0.2598	0.2718	0.7526	-3.054	0.002259
21	rs731935	44044998	G	ADD	610	1.606	0.1551	1.185	2.176	3.053	0.002263
8	rs560667	102668560	G	ADD	611	3.57	0.4169	1.577	8.082	3.053	0.002268
11	rs12422064	42611877	C	ADD	611	1.643	0.1627	1.195	2.26	3.053	0.002268
18	rs4392155	41499682	C	ADD	611	1.953	0.2193	1.271	3.002	3.053	0.002268
22	rs1016110	41166281	C	ADD	611	0.5448	0.199	0.3689	0.8046	-3.053	0.002269
10	rs17136510	7600049	C	ADD	610	2.059	0.2365	1.295	3.273	3.052	0.002271
1	rs7531732	22148283	A	ADD	611	7.846	0.6749	2.09	29.46	3.052	0.002272
20	rs6021233	49528840	A	ADD	611	0.6129	0.1604	0.4476	0.8394	-3.052	0.002276
12	rs10747521	46442481	T	ADD	611	1.671	0.1683	1.202	2.324	3.051	0.002279
11	rs11606836	83870089	T	ADD	610	0.5425	0.2004	0.3663	0.8036	-3.051	0.002281
15	rs11073388	93120231	A	ADD	611	1.65	0.1641	1.196	2.275	3.051	0.002282
13	rs4293224	25101848	C	ADD	610	1.711	0.176	1.212	2.415	3.051	0.002283
11	rs12789966	98547209	G	ADD	611	0.5949	0.1703	0.4261	0.8305	-3.051	0.002284
9	rs7026685	108939623	G	ADD	611	1.745	0.1826	1.22	2.496	3.05	0.002286
4	rs7654070	167074110	G	ADD	611	2.465	0.2958	1.38	4.401	3.05	0.002289
6	rs1743948	134620360	A	ADD	610	1.71	0.176	1.211	2.415	3.05	0.00229
3	rs12636480	82802102	T	ADD	611	1.662	0.1666	1.199	2.304	3.049	0.002293
15	rs11635848	77411863	A	ADD	611	1.629	0.1601	1.191	2.23	3.049	0.002293
18	rs12326669	22319281	A	ADD	611	0.5348	0.2053	0.3577	0.7996	-3.049	0.002294
20	rs6127432	53266690	C	ADD	611	1.633	0.1608	1.191	2.238	3.049	0.002295
9	rs642296	35041269	T	ADD	611	1.635	0.1613	1.192	2.244	3.049	0.002296
9	rs702207	18629484	A	ADD	611	3.38	0.3995	1.545	7.395	3.049	0.0023
1	rs10916959	21504250	A	ADD	611	1.767	0.1867	1.225	2.547	3.048	0.002301
8	rs1947178	60034731	A	ADD	611	0.5501	0.1961	0.3746	0.8079	-3.048	0.002302
1	rs4660469	41058940	G	ADD	611	1.624	0.1591	1.189	2.218	3.048	0.002303
1	rs2800756	240350162	G	ADD	611	0.5201	0.2145	0.3416	0.7919	-3.048	0.002304
2	rs7557243	228229531	C	ADD	608	1.67	0.1683	1.201	2.323	3.048	0.002304
22	rs6008604	47045825	C	ADD	611	0.5388	0.2029	0.362	0.802	-3.047	0.00231
18	rs9319712	62529936	C	ADD	611	1.678	0.1699	1.203	2.342	3.047	0.002311
13	rs17381165	107795839	A	ADD	610	0.3658	0.33	0.1916	0.6986	-3.047	0.002312
1	rs434200	240460528	G	ADD	611	0.53	0.2084	0.3523	0.7975	-3.046	0.002322
5	rs13361289	91524973	C	ADD	611	0.6159	0.1591	0.4509	0.8414	-3.046	0.002322
4	rs2643990	176908185	A	ADD	611	0.5735	0.1826	0.401	0.8202	-3.045	0.002323
7	rs9639861	42609946	T	ADD	611	0.552	0.1951	0.3766	0.8091	-3.046	0.002323
2	rs11126974	84758607	C	ADD	611	1.66	0.1664	1.198	2.3	3.045	0.002324
7	rs6978445	1531935	A	ADD	611	1.618	0.1581	1.187	2.206	3.044	0.002332
7	rs12533514	152335727	G	ADD	611	0.4891	0.235	0.3086	0.7752	-3.044	0.002338
18	rs12456851	76115554	A	ADD	610	1.934	0.2167	1.265	2.957	3.044	0.002338
2	rs808948	154905607	C	ADD	611	0.541	0.2018	0.3642	0.8036	-3.043	0.002339
14	rs1111450	62633202	C	ADD	610	1.647	0.1639	1.194	2.271	3.043	0.002344
9	rs3132304	136583717	C	ADD	611	0.5995	0.1682	0.4311	0.8335	-3.043	0.002346
4	rs2126506	179110916	C	ADD	611	0.4432	0.2675	0.2624	0.7487	-3.042	0.00235
3	rs16863172	152309240	T	ADD	611	0.5072	0.2232	0.3275	0.7855	-3.042	0.002352
3	rs1873351	72733491	C	ADD	611	0.5739	0.1826	0.4012	0.8208	-3.041	0.002357
6	rs13209338	79991288	A	ADD	609	0.3205	0.3742	0.1539	0.6673	-3.041	0.002359
12	rs703681	103667265	C	ADD	611	0.5926	0.1721	0.423	0.8304	-3.04	0.002364
1	rs5800	41717277	A	ADD	611	0.5085	0.2225	0.3288	0.7864	-3.04	0.002368
4	rs3796812	17191149	G	ADD	611	0.6037	0.166	0.436	0.8359	-3.04	0.002368
16	rs705929	27706938	T	ADD	611	1.757	0.1854	1.222	2.526	3.04	0.002368
12	rs832733	45867896	A	ADD	611	1.702	0.175	1.208	2.399	3.039	0.00237
17	rs7212579	29190258	C	ADD	610	2.693	0.326	1.422	5.102	3.039	0.002372
1	rs12134651	209418136	G	ADD	608	2.374	0.2845	1.359	4.146	3.039	0.002373
5	rs6867425	8631343	C	ADD	611	1.693	0.1733	1.206	2.379	3.039	0.002375
2	rs10520215	78963782	T	ADD	611	1.948	0.2194	1.267	2.994	3.038	0.002378
9	rs10812736	28054690	A	ADD	610	1.833	0.1993	1.24	2.709	3.038	0.002378
8	rs11779143	26109879	C	ADD	611	0.3376	0.3574	0.1676	0.6802	-3.038	0.00238
1	rs12035663	236716756	T	ADD	611	1.874	0.2068	1.25	2.81	3.038	0.002382
15	rs11633278	99378615	G	ADD	611	2.254	0.2676	1.334	3.809	3.038	0.002382
8	rs17362609	5521494	T	ADD	611	0.4774	0.2434	0.2963	0.7693	-3.037	0.002388
10	rs10904339	4813252	T	ADD	611	0.4922	0.2334	0.3115	0.7777	-3.037	0.002389
18	rs1837514	39475012	T	ADD	611	1.885	0.2087	1.252	2.838	3.037	0.00239
20	rs6109397	12349534	G	ADD	611	1.724	0.1793	1.213	2.45	3.037	0.002391
19	rs307712	3027808	C	ADD	611	1.732	0.1808	1.215	2.468	3.037	0.002392
7	rs892523	1549814	A	ADD	610	1.618	0.1585	1.186	2.207	3.036	0.002394
8	rs523352	102647517	T	ADD	611	3.51	0.4137	1.56	7.898	3.035	0.002403
3	rs2014240	152334528	G	ADD	611	0.5105	0.2215	0.3307	0.7881	-3.035	0.002404
6	rs11969866	41990101	T	ADD	611	1.841	0.2011	1.241	2.731	3.035	0.002404
4	rs7691721	76383311	C	ADD	611	0.5801	0.1794	0.4081	0.8246	-3.035	0.002407
14	rs227870	22027011	A	ADD	611	0.5624	0.1897	0.3878	0.8156	-3.034	0.00241
5	rs17718385	147413660	G	ADD	611	2.886	0.3493	1.455	5.723	3.034	0.002411
5	rs6881420	147404981	T	ADD	611	2.886	0.3493	1.455	5.723	3.034	0.002411
8	rs9643612	50593309	C	ADD	609	0.5815	0.1787	0.4097	0.8254	-3.034	0.002415
7	rs196583	36283416	T	ADD	611	0.5229	0.2137	0.344	0.795	-3.034	0.002416
2	rs17175240	142810055	A	ADD	611	2.077	0.241	1.295	3.331	3.033	0.002418
14	rs1028263	79519908	T	ADD	611	1.644	0.1639	1.192	2.267	3.033	0.002418
6	rs12194995	51918458	C	ADD	611	1.821	0.1977	1.236	2.683	3.033	0.002419
3	rs1881955	154703905	A	ADD	611	1.88	0.2081	1.25	2.827	3.033	0.002423
7	rs4721168	12963205	A	ADD	611	2.017	0.2314	1.282	3.175	3.033	0.002423
7	rs11764837	2476620	T	ADD	611	1.77	0.1883	1.224	2.56	3.032	0.002427
5	rs13360277	176303008	G	ADD	611	0.2746	0.4263	0.1191	0.6332	-3.032	0.002429
4	rs12505795	58391268	T	ADD	611	2.665	0.3233	1.414	5.021	3.032	0.002432
4	rs12505990	61822772	A	ADD	611	0.5921	0.1728	0.422	0.8309	-3.032	0.002432
5	rs1393082	134734972	A	ADD	611	1.665	0.1682	1.197	2.315	3.032	0.002433
1	rs2268568	166552468	A	ADD	611	0.5863	0.1761	0.4151	0.828	-3.031	0.002434
1	rs16859597	231995251	C	ADD	611	0.5163	0.2181	0.3367	0.7916	-3.031	0.002435
1	rs4648807	2030758	T	ADD	611	1.634	0.1621	1.19	2.245	3.031	0.002435
11	rs11223397	132588543	A	ADD	609	1.666	0.1685	1.198	2.318	3.031	0.002441
2	rs6717300	53148610	T	ADD	611	0.3361	0.3598	0.1661	0.6804	-3.03	0.002443
3	rs11716002	188096058	G	ADD	610	1.668	0.1688	1.198	2.321	3.03	0.002445
17	rs2304977	6454053	A	ADD	610	0.5934	0.1723	0.4233	0.8317	-3.03	0.002445
17	rs7224597	49217802	T	ADD	610	1.856	0.2042	1.244	2.77	3.03	0.002448
2	rs826115	184458457	T	ADD	611	0.6006	0.1683	0.4319	0.8353	-3.03	0.002449
7	rs7787205	154068189	G	ADD	611	0.5967	0.1705	0.4272	0.8334	-3.029	0.002451
17	rs8066279	63885070	C	ADD	610	0.6114	0.1625	0.4446	0.8406	-3.029	0.002453
11	rs17748	118033634	T	ADD	609	1.747	0.1843	1.218	2.508	3.028	0.002461
9	rs6478287	118987282	G	ADD	610	1.614	0.1581	1.184	2.2	3.028	0.002462
14	rs8011546	92474863	G	ADD	603	0.6139	0.1611	0.4476	0.8419	-3.028	0.002462
4	rs10018816	8714530	A	ADD	611	0.574	0.1834	0.4007	0.8222	-3.028	0.002463
1	rs6683849	4808761	A	ADD	611	1.652	0.1659	1.194	2.287	3.027	0.002466
3	rs893081	14368746	A	ADD	611	1.749	0.1846	1.218	2.511	3.026	0.002474
5	rs256456	67775818	T	ADD	611	0.6175	0.1593	0.4519	0.8438	-3.026	0.002474
12	rs10784118	38505614	A	ADD	611	0.6001	0.1688	0.4311	0.8353	-3.026	0.002475
17	rs853231	32888496	A	ADD	609	1.626	0.1606	1.187	2.227	3.026	0.002478
14	rs2236561	51487530	C	ADD	611	1.649	0.1653	1.193	2.28	3.026	0.002479
7	rs10225719	12658513	T	ADD	611	0.6198	0.1581	0.4546	0.8449	-3.026	0.002481
13	rs4885569	78208669	G	ADD	610	2.077	0.2415	1.293	3.334	3.026	0.002482
11	rs1823633	4397268	T	ADD	611	0.587	0.1761	0.4156	0.829	-3.025	0.002487
2	rs4308140	101533302	C	ADD	610	0.572	0.1847	0.3983	0.8215	-3.025	0.002488
9	rs664241	32759523	A	ADD	610	0.3984	0.3043	0.2194	0.7233	-3.025	0.002489
10	rs4259746	23662208	A	ADD	611	0.6023	0.1676	0.4337	0.8366	-3.025	0.002489
9	rs4242637	88630417	A	ADD	611	0.5792	0.1806	0.4065	0.8252	-3.024	0.002494
19	rs17597441	37297013	A	ADD	611	2.565	0.3116	1.393	4.724	3.023	0.002502
19	rs950806	37293017	G	ADD	611	2.565	0.3116	1.393	4.724	3.023	0.002502
21	rs2020945	44353347	G	ADD	611	1.8	0.1944	1.23	2.634	3.023	0.002502
16	rs2215277	7635400	T	ADD	610	0.5983	0.1699	0.4288	0.8348	-3.023	0.002504
3	rs9860273	10411869	T	ADD	611	2.274	0.2718	1.335	3.874	3.022	0.002508
9	rs1397213	15514911	G	ADD	610	0.5088	0.2236	0.3283	0.7886	-3.022	0.002509
11	rs10769953	8734928	A	ADD	611	0.5847	0.1776	0.4128	0.8282	-3.021	0.002516
7	rs4720833	1540929	A	ADD	611	1.616	0.1588	1.184	2.206	3.021	0.002519
14	rs12588427	62339070	C	ADD	611	1.681	0.172	1.2	2.355	3.021	0.002522
17	rs4792425	13816286	T	ADD	611	1.593	0.1541	1.177	2.154	3.021	0.002523
2	rs7573585	229032953	A	ADD	611	0.317	0.3803	0.1504	0.6681	-3.02	0.002524
19	rs6509949	35269069	C	ADD	608	1.69	0.1737	1.202	2.375	3.02	0.002525
1	rs3767065	37149332	G	ADD	611	2.025	0.2336	1.281	3.201	3.02	0.002527
1	rs10737874	240451661	C	ADD	611	1.647	0.1653	1.191	2.278	3.02	0.002529
1	rs1609951	240451356	G	ADD	611	1.647	0.1653	1.191	2.278	3.02	0.002529
7	rs4731041	121273938	A	ADD	611	0.5753	0.1831	0.4018	0.8236	-3.019	0.002532
1	rs12083022	18117952	A	ADD	611	1.643	0.1644	1.19	2.267	3.019	0.002534
1	rs12089138	18115080	T	ADD	611	1.643	0.1644	1.19	2.267	3.019	0.002534
16	rs3790096	54891556	C	ADD	611	1.879	0.2089	1.248	2.83	3.019	0.002534
6	rs9499779	104711377	G	ADD	611	0.6024	0.1679	0.4334	0.8371	-3.019	0.002537
1	rs12744637	212898028	T	ADD	611	0.394	0.3086	0.2151	0.7214	-3.018	0.002543
6	rs910016	1527161	G	ADD	611	2.216	0.2637	1.322	3.716	3.018	0.002544
1	rs17766087	229984500	G	ADD	611	1.896	0.212	1.251	2.872	3.018	0.002545
1	rs1934272	164164421	T	ADD	611	1.72	0.1797	1.209	2.446	3.017	0.002551
11	rs11218035	120241297	T	ADD	611	1.794	0.1937	1.227	2.623	3.017	0.002553
9	rs10821076	94939592	A	ADD	611	1.602	0.1561	1.179	2.175	3.016	0.002557
8	rs827584	104427488	C	ADD	611	0.6194	0.1588	0.4538	0.8456	-3.016	0.002559
12	rs4763870	12793278	G	ADD	611	1.673	0.1707	1.198	2.338	3.016	0.002561
11	rs629343	85488786	G	ADD	611	1.637	0.1634	1.188	2.254	3.016	0.002562
9	rs12000290	83055038	A	ADD	602	1.731	0.1819	1.212	2.472	3.016	0.002564
3	rs2886978	194484921	T	ADD	609	0.604	0.1672	0.4352	0.8382	-3.015	0.002567
16	rs2531210	2025998	A	ADD	611	0.5056	0.2262	0.3246	0.7877	-3.015	0.002567
8	rs4870799	123605600	G	ADD	611	1.625	0.161	1.185	2.228	3.015	0.002572
13	rs3742191	110077818	G	ADD	611	0.166	0.5958	0.05163	0.5337	-3.014	0.002579
19	rs10410003	50419963	T	ADD	611	2.626	0.3204	1.402	4.921	3.014	0.00258
19	rs10411314	50419899	C	ADD	611	2.626	0.3204	1.402	4.921	3.014	0.00258
19	rs10422797	50417946	C	ADD	611	2.626	0.3204	1.402	4.921	3.014	0.00258
22	rs5767743	45000658	C	ADD	611	1.833	0.201	1.236	2.718	3.014	0.002582
11	rs2888641	80473634	C	ADD	611	0.07441	0.8624	0.01373	0.4033	-3.013	0.002587
18	rs8086690	6992680	T	ADD	611	2.147	0.2536	1.306	3.529	3.013	0.002589
8	rs10956184	125536969	T	ADD	611	1.763	0.1882	1.219	2.55	3.012	0.002592
7	rs11973950	1528228	C	ADD	611	1.611	0.1583	1.181	2.197	3.012	0.002593
7	rs2709501	114435489	G	ADD	611	2.385	0.2885	1.355	4.198	3.012	0.002593
12	rs1732754	74558242	T	ADD	611	0.5781	0.1819	0.4047	0.8258	-3.012	0.002593
5	rs11749633	4369470	T	ADD	611	1.838	0.2022	1.237	2.732	3.012	0.002594
10	rs7895073	133979499	G	ADD	611	0.5709	0.1861	0.3964	0.8222	-3.012	0.002597
5	rs16869698	90690335	T	ADD	609	0.4166	0.2908	0.2356	0.7366	-3.011	0.002603
5	rs10515565	145597900	A	ADD	610	0.576	0.1832	0.4022	0.8249	-3.011	0.002605
11	rs11826290	5113698	A	ADD	610	1.699	0.176	1.203	2.399	3.011	0.002605
9	rs17448174	120355684	G	ADD	611	0.3088	0.3902	0.1437	0.6636	-3.011	0.002606
7	rs6463894	1529551	C	ADD	611	1.611	0.1583	1.181	2.196	3.011	0.002607
7	rs6463900	1529927	T	ADD	611	1.611	0.1583	1.181	2.196	3.011	0.002607
2	rs7577700	46464109	G	ADD	611	2.513	0.3061	1.379	4.58	3.011	0.002608
5	rs1490046	173888653	A	ADD	611	2.495	0.3037	1.376	4.524	3.01	0.002608
5	rs11749520	103713244	C	ADD	611	0.1338	0.6683	0.03611	0.4958	-3.01	0.002614
18	rs264211	10874589	T	ADD	611	0.332	0.3664	0.1619	0.6807	-3.01	0.002614
1	rs6686929	18117294	C	ADD	611	0.6092	0.1646	0.4412	0.8413	-3.01	0.002615
13	rs4771912	94741886	G	ADD	611	0.4348	0.2767	0.2528	0.7479	-3.01	0.002615
2	rs17393209	125181664	G	ADD	611	0.5222	0.2159	0.342	0.7973	-3.009	0.002618
3	rs4677085	72238731	G	ADD	611	2.031	0.2355	1.28	3.223	3.009	0.002618
11	rs4944487	83731030	G	ADD	611	0.5733	0.1849	0.3991	0.8237	-3.009	0.002619
22	rs133588	47045114	G	ADD	610	0.5433	0.2028	0.3651	0.8084	-3.009	0.002623
5	rs30949	146534842	T	ADD	611	0.5785	0.1819	0.405	0.8263	-3.009	0.002624
1	rs2796188	71467449	G	ADD	611	0.6184	0.1597	0.4522	0.8458	-3.008	0.002626
5	rs1030669	166813755	G	ADD	611	1.652	0.1669	1.191	2.291	3.008	0.00263
6	rs9379784	25833485	G	ADD	609	0.5572	0.1944	0.3806	0.8157	-3.008	0.002631
22	rs1573703	36157657	A	ADD	611	1.723	0.181	1.209	2.457	3.007	0.002634
6	rs9463313	47321626	C	ADD	602	1.712	0.1787	1.206	2.43	3.007	0.002635
8	rs12674821	21034678	A	ADD	611	1.701	0.1767	1.203	2.405	3.007	0.002636
12	rs6538771	96004785	G	ADD	611	0.6185	0.1598	0.4522	0.8459	-3.007	0.002636
2	rs923276	75077024	A	ADD	611	1.625	0.1614	1.184	2.229	3.007	0.002637
1	rs1045628	149203527	C	ADD	611	3.013	0.3668	1.468	6.185	3.007	0.002638
4	rs11099470	76400996	G	ADD	611	0.5272	0.2129	0.3473	0.8003	-3.006	0.002644
22	rs361689	19072450	C	ADD	609	0.6158	0.1613	0.4489	0.8448	-3.006	0.002647
10	rs11818010	10901517	C	ADD	611	0.3369	0.362	0.1657	0.6848	-3.006	0.002648
12	rs11612324	132157763	C	ADD	609	0.5342	0.2086	0.355	0.804	-3.006	0.002648
9	rs16923189	5500644	G	ADD	611	0.5857	0.178	0.4133	0.8302	-3.006	0.00265
8	rs5015618	53457201	A	ADD	611	2.599	0.3179	1.394	4.847	3.005	0.002654
18	rs2644189	2561411	A	ADD	611	0.5724	0.1857	0.3978	0.8236	-3.005	0.002656
13	rs12583777	59797898	C	ADD	611	0.4167	0.2914	0.2354	0.7376	-3.005	0.002659
13	rs8000376	100848840	C	ADD	611	1.631	0.1628	1.185	2.244	3.005	0.002659
5	rs10942660	91479145	A	ADD	611	0.6239	0.157	0.4586	0.8488	-3.004	0.002664
2	rs6546217	66309684	G	ADD	610	0.4678	0.2529	0.2849	0.768	-3.004	0.002666
12	rs10842533	25361623	A	ADD	611	0.4184	0.2901	0.2369	0.7387	-3.004	0.002666
6	rs1266922	51930256	G	ADD	611	1.68	0.1727	1.197	2.357	3.003	0.00267
7	rs4723430	35514727	G	ADD	608	0.4379	0.275	0.2555	0.7506	-3.003	0.002671
11	rs3759071	5248108	T	ADD	611	0.6267	0.1556	0.4619	0.8501	-3.003	0.002671
8	rs13282358	13587566	C	ADD	611	0.5473	0.2007	0.3693	0.8112	-3.003	0.002677
8	rs2721905	133527669	A	ADD	605	0.6154	0.1617	0.4483	0.8449	-3.003	0.002677
11	rs4936105	129857755	A	ADD	611	1.662	0.1693	1.193	2.316	3.003	0.002677
14	rs2401711	87343598	G	ADD	611	1.639	0.1647	1.187	2.264	3.002	0.002679
12	rs7301968	127596286	A	ADD	611	1.633	0.1633	1.186	2.249	3.002	0.00268
16	rs9926565	14145640	G	ADD	607	2.667	0.3268	1.406	5.062	3.002	0.002685
6	rs10447373	170387888	A	ADD	611	1.862	0.2072	1.241	2.795	3.002	0.002686
11	rs1944154	116006619	G	ADD	611	2.146	0.2544	1.303	3.532	3.002	0.002686
4	rs3857021	30727040	C	ADD	602	0.6216	0.1584	0.4557	0.8479	-3.001	0.002687
6	rs17069122	108430452	A	ADD	611	5.298	0.5555	1.783	15.74	3.001	0.002687
14	rs7150933	62186533	G	ADD	611	1.592	0.155	1.175	2.157	3.001	0.002688
5	rs2941888	90572511	A	ADD	611	0.4287	0.2823	0.2465	0.7454	-3.001	0.002694
7	rs3847112	130833758	G	ADD	611	0.5939	0.1736	0.4226	0.8347	-3.001	0.002694
17	rs1005380	16160517	G	ADD	611	3.039	0.3704	1.47	6.28	3.001	0.002694
8	rs10109080	135012300	G	ADD	611	1.646	0.1661	1.189	2.28	3.001	0.002695
11	rs7104475	81170297	T	ADD	611	1.611	0.159	1.18	2.2	3.001	0.002695
14	rs229621	64270574	A	ADD	611	1.687	0.1742	1.199	2.373	3	0.002695
6	rs2180346	168687447	C	ADD	611	2.089	0.2456	1.291	3.381	3	0.002696
5	rs10040401	91512802	A	ADD	608	0.6215	0.1586	0.4555	0.848	-3	0.0027
3	rs9310544	18161672	G	ADD	611	1.658	0.1686	1.192	2.307	2.999	0.002705
17	rs12453170	50923854	C	ADD	611	1.665	0.17	1.193	2.324	2.999	0.002705
2	rs13019682	192237640	G	ADD	611	0.3086	0.3921	0.1431	0.6654	-2.999	0.002709
2	rs13021612	192238966	C	ADD	611	0.3086	0.3921	0.1431	0.6654	-2.999	0.002709
2	rs7579713	192235652	C	ADD	611	0.3086	0.3921	0.1431	0.6654	-2.999	0.002709
7	rs4728725	87519763	G	ADD	610	0.5851	0.1787	0.4121	0.8305	-2.999	0.002709
8	rs4571725	74416383	C	ADD	611	3.595	0.4266	1.558	8.295	2.999	0.002709
15	rs12908536	96061949	T	ADD	611	0.6211	0.1588	0.4549	0.8479	-2.998	0.002715
15	rs12909881	96062069	G	ADD	611	0.6211	0.1588	0.4549	0.8479	-2.998	0.002715
1	rs481047	37175601	T	ADD	611	1.863	0.2076	1.24	2.799	2.998	0.002716
19	rs10412466	7755978	C	ADD	611	1.642	0.1654	1.187	2.271	2.998	0.002717
9	rs4639587	83118248	A	ADD	611	1.617	0.1603	1.181	2.214	2.998	0.002718
4	rs7657735	177215080	A	ADD	611	0.5015	0.2302	0.3194	0.7875	-2.998	0.002721
10	rs10886139	119549160	C	ADD	611	1.631	0.1632	1.184	2.245	2.997	0.002722
1	rs12755165	201286370	A	ADD	593	0.5563	0.1957	0.3791	0.8163	-2.997	0.002723
7	rs12333931	147545818	T	ADD	609	0.5032	0.2291	0.3211	0.7884	-2.997	0.002723
2	rs6705661	207498582	C	ADD	611	0.5002	0.2311	0.318	0.7869	-2.997	0.002725
11	rs12800562	93553777	G	ADD	611	2.34	0.2836	1.342	4.079	2.997	0.002725
18	rs8094888	44260241	A	ADD	611	2.01	0.233	1.273	3.174	2.997	0.002725
21	rs2823625	16469757	G	ADD	611	0.3537	0.3468	0.1793	0.6979	-2.997	0.002726
10	rs11010328	36269815	A	ADD	611	0.4858	0.2409	0.3029	0.7789	-2.997	0.002727
5	rs6860540	156870905	A	ADD	611	1.629	0.1628	1.184	2.241	2.997	0.00273
2	rs1921301	67292508	T	ADD	611	0.5722	0.1863	0.3971	0.8244	-2.996	0.002732
7	rs7780564	7849848	A	ADD	609	1.609	0.1588	1.179	2.197	2.996	0.002732
11	rs4757587	17717480	C	ADD	611	1.805	0.197	1.227	2.655	2.996	0.002733
12	rs2463018	103677127	A	ADD	611	0.5936	0.1741	0.422	0.835	-2.996	0.002734
12	rs7847	103679735	C	ADD	611	0.5936	0.1741	0.422	0.835	-2.996	0.002734
14	rs1535344	68268284	G	ADD	611	0.5934	0.1742	0.4218	0.8349	-2.996	0.002734
14	rs12147956	79232192	C	ADD	611	2.055	0.2404	1.283	3.292	2.996	0.002735
14	rs229650	64277779	G	ADD	611	1.718	0.1806	1.206	2.448	2.996	0.002735
21	rs2828525	24073761	A	ADD	611	2.55	0.3124	1.382	4.703	2.996	0.002735
22	rs5758093	39545974	G	ADD	611	2.575	0.3156	1.387	4.779	2.996	0.002735
1	rs868715	175852733	T	ADD	611	1.65	0.1671	1.189	2.289	2.996	0.002736
2	rs35277801	238540230	T	ADD	604	1.621	0.1612	1.182	2.223	2.996	0.002737
8	rs4831675	14961595	T	ADD	611	1.664	0.1699	1.192	2.321	2.996	0.002737
7	rs7789029	142262495	C	ADD	610	4.443	0.4978	1.675	11.79	2.996	0.002739
12	rs1480037	26169163	A	ADD	610	2.817	0.3458	1.431	5.549	2.995	0.002741
1	rs12731764	66470341	G	ADD	611	0.5659	0.1901	0.3899	0.8214	-2.995	0.002744
5	rs796634	134758799	A	ADD	611	3.188	0.3871	1.493	6.807	2.995	0.002744
6	rs6902012	27351746	C	ADD	611	0.2839	0.4204	0.1245	0.6472	-2.995	0.002744
2	rs6432444	14175819	G	ADD	611	0.4176	0.2916	0.2358	0.7395	-2.995	0.002746
10	rs510393	99641440	T	ADD	611	1.702	0.1775	1.202	2.41	2.995	0.002746
17	rs9890344	32840133	T	ADD	611	1.624	0.1618	1.182	2.23	2.995	0.002746
2	rs212761	32282792	T	ADD	601	0.5785	0.1827	0.4044	0.8277	-2.995	0.002748
8	rs1835740	98236089	A	ADD	611	0.5391	0.2063	0.3598	0.8078	-2.994	0.002749
11	rs11605274	97325520	C	ADD	610	0.566	0.1901	0.39	0.8215	-2.994	0.002751
5	rs12374457	145433633	T	ADD	611	0.5745	0.1851	0.3997	0.8258	-2.994	0.002752
6	rs1410689	25114764	A	ADD	611	0.5948	0.1735	0.4234	0.8358	-2.994	0.002753
11	rs574322	131326210	T	ADD	611	1.907	0.2156	1.25	2.91	2.994	0.002753
8	rs12679412	72405159	T	ADD	610	1.647	0.1667	1.188	2.284	2.994	0.002754
11	rs4910625	4401395	T	ADD	610	0.5936	0.1742	0.4219	0.8352	-2.994	0.002756
15	rs1547487	43511275	G	ADD	611	1.636	0.1645	1.185	2.259	2.993	0.002761
2	rs4233653	152195820	C	ADD	611	1.668	0.1709	1.193	2.332	2.992	0.002768
4	rs6833736	157602876	C	ADD	610	0.6058	0.1675	0.4362	0.8412	-2.992	0.002771
2	rs4673212	199290905	A	ADD	611	1.674	0.1722	1.194	2.346	2.991	0.002781
3	rs9820270	188092376	C	ADD	610	1.657	0.1689	1.19	2.307	2.991	0.002783
5	rs6869928	10642502	T	ADD	611	1.726	0.1824	1.207	2.467	2.991	0.002783
7	rs4725180	1530258	C	ADD	611	1.606	0.1585	1.177	2.191	2.991	0.002784
5	rs16871560	3322938	T	ADD	611	0.54	0.206	0.3606	0.8087	-2.991	0.002785
5	rs16869685	90681357	C	ADD	611	0.4851	0.2419	0.302	0.7794	-2.99	0.002786
19	rs9917069	57418276	T	ADD	611	1.74	0.1853	1.21	2.502	2.99	0.002788
8	rs12681268	13619017	T	ADD	611	0.5065	0.2275	0.3243	0.7911	-2.99	0.002789
19	rs8105903	51979990	C	ADD	611	1.625	0.1625	1.182	2.235	2.99	0.00279
5	rs719246	98085824	C	ADD	610	1.631	0.1637	1.184	2.248	2.99	0.002791
10	rs11199689	122737869	T	ADD	609	1.663	0.17	1.191	2.32	2.99	0.002792
10	rs1764094	83978789	G	ADD	611	2.28	0.2757	1.328	3.914	2.99	0.002793
5	rs7729265	17444377	C	ADD	611	1.62	0.1614	1.181	2.224	2.99	0.002794
7	rs4554397	90673782	G	ADD	611	0.6184	0.1608	0.4512	0.8474	-2.989	0.002795
1	rs10913387	175853962	T	ADD	611	1.648	0.1671	1.188	2.287	2.989	0.002796
1	rs6691953	214721745	A	ADD	609	8.315	0.7086	2.074	33.34	2.989	0.002797
8	rs261553	97105291	T	ADD	611	0.57	0.1881	0.3943	0.824	-2.989	0.002799
10	rs7913340	94673473	T	ADD	611	1.642	0.1658	1.186	2.272	2.989	0.0028
19	rs17692472	37702604	C	ADD	611	0.6053	0.168	0.4355	0.8413	-2.989	0.002802
15	rs8029458	89405378	T	ADD	610	1.731	0.1836	1.208	2.481	2.988	0.002805
4	rs7687690	182633580	T	ADD	611	0.5828	0.1807	0.409	0.8304	-2.988	0.002807
1	rs6690839	41716770	C	ADD	611	0.5156	0.2217	0.3339	0.7962	-2.988	0.002811
11	rs10792756	83763702	A	ADD	610	0.5555	0.1968	0.3777	0.8169	-2.988	0.002812
21	rs9985006	44056750	C	ADD	611	1.583	0.1537	1.171	2.139	2.987	0.002814
2	rs11901445	190726852	G	ADD	610	1.671	0.1718	1.193	2.339	2.987	0.002817
2	rs1871239	70433426	T	ADD	611	0.5959	0.1733	0.4243	0.837	-2.987	0.00282
8	rs4297024	134207763	A	ADD	611	0.3412	0.36	0.1685	0.691	-2.986	0.002822
9	rs7860671	115481424	T	ADD	611	1.856	0.207	1.237	2.784	2.986	0.002823
3	rs4973978	41642549	G	ADD	611	0.5939	0.1745	0.4219	0.8361	-2.985	0.002832
12	rs2398417	127719497	T	ADD	611	1.741	0.1857	1.21	2.505	2.985	0.002832
4	rs2170576	177322010	A	ADD	611	0.61	0.1656	0.4409	0.8439	-2.985	0.002836
17	rs12452184	77274831	T	ADD	611	1.636	0.165	1.184	2.261	2.985	0.002837
7	rs2248465	107090864	C	ADD	611	1.719	0.1814	1.204	2.453	2.985	0.002839
2	rs16862954	15770298	C	ADD	611	2.121	0.252	1.295	3.476	2.985	0.00284
3	rs4928087	101963502	C	ADD	610	0.5932	0.175	0.4209	0.8359	-2.984	0.002843
16	rs938760	5326918	C	ADD	611	0.2325	0.4888	0.0892	0.6061	-2.984	0.002844
9	rs6559979	89129943	C	ADD	611	0.5105	0.2253	0.3282	0.794	-2.984	0.002848
9	rs4304399	136660757	C	ADD	611	0.5201	0.2191	0.3385	0.7991	-2.983	0.00285
1	rs2031749	22869966	T	ADD	611	2.269	0.2746	1.325	3.887	2.983	0.002851
19	rs3760749	6453812	C	ADD	611	1.695	0.177	1.199	2.398	2.983	0.002851
3	rs17652380	61423021	A	ADD	609	1.98	0.229	1.264	3.102	2.983	0.002852
11	rs11037869	44091492	A	ADD	610	1.97	0.2273	1.262	3.076	2.983	0.002852
13	rs11147854	41017371	C	ADD	611	0.6306	0.1546	0.4657	0.8537	-2.983	0.002852
20	rs228846	49514318	C	ADD	611	0.6217	0.1593	0.4549	0.8495	-2.983	0.002852
17	rs9901699	76042005	G	ADD	611	2.029	0.2371	1.275	3.229	2.983	0.002853
17	rs2120133	72533445	G	ADD	611	1.825	0.2017	1.229	2.709	2.983	0.002857
4	rs2045633	163657813	T	ADD	611	1.622	0.1621	1.18	2.228	2.982	0.002863
3	rs11928764	23673256	C	ADD	611	1.781	0.1936	1.219	2.603	2.982	0.002865
8	rs17070576	4389439	C	ADD	611	0.5363	0.209	0.3561	0.8077	-2.982	0.002866
14	rs2170811	22042655	C	ADD	611	0.5897	0.1772	0.4167	0.8344	-2.982	0.002867
17	rs12150270	15268797	C	ADD	611	1.611	0.1599	1.177	2.203	2.981	0.002869
6	rs2496652	41612104	G	ADD	607	0.564	0.1921	0.387	0.8219	-2.981	0.002874
11	rs1461687	98598979	T	ADD	610	0.6097	0.166	0.4403	0.8441	-2.981	0.002875
20	rs1009414	12316613	G	ADD	609	1.624	0.1627	1.181	2.234	2.981	0.002876
3	rs1003985	85952993	A	ADD	611	0.5004	0.2323	0.3174	0.789	-2.981	0.002878
16	rs8060803	83926076	A	ADD	609	0.4743	0.2503	0.2904	0.7746	-2.98	0.002879
8	rs521882	16688797	G	ADD	610	1.596	0.1568	1.173	2.17	2.98	0.00288
2	rs17393410	125207662	G	ADD	611	0.5254	0.216	0.344	0.8023	-2.98	0.002882
3	rs11711911	82777193	T	ADD	611	1.704	0.1788	1.2	2.418	2.98	0.002883
3	rs9814627	143403124	G	ADD	611	0.6126	0.1645	0.4438	0.8456	-2.98	0.002883
5	rs10519348	112629777	A	ADD	611	1.755	0.1888	1.212	2.542	2.98	0.002883
3	rs1676345	101816946	C	ADD	611	0.6001	0.1713	0.4289	0.8397	-2.98	0.002885
2	rs11680553	44432402	T	ADD	611	1.665	0.171	1.19	2.327	2.98	0.002887
13	rs4771835	90936596	A	ADD	611	1.61	0.16	1.177	2.203	2.978	0.002898
20	rs911151	59056172	A	ADD	611	1.693	0.1769	1.197	2.395	2.978	0.002898
5	rs434097	116990265	T	ADD	611	1.63	0.1639	1.182	2.247	2.978	0.002899
10	rs1408986	23517068	T	ADD	611	1.631	0.1642	1.182	2.25	2.978	0.002901
10	rs11189285	83049844	T	ADD	610	2.555	0.315	1.378	4.736	2.978	0.002903
11	rs11826800	83859714	C	ADD	611	0.5755	0.1855	0.4001	0.8279	-2.978	0.002903
9	rs16923198	5502786	A	ADD	611	0.5158	0.2223	0.3336	0.7975	-2.977	0.002906
17	rs4791962	10109505	G	ADD	611	0.6182	0.1615	0.4505	0.8485	-2.977	0.002907
12	rs11104044	76099815	T	ADD	611	2.367	0.2895	1.342	4.175	2.977	0.002912
1	rs877041	85696508	A	ADD	607	0.6194	0.1609	0.4518	0.8491	-2.977	0.002913
1	rs12406640	79047232	G	ADD	611	0.6029	0.17	0.432	0.8413	-2.976	0.002918
7	rs6467815	138225533	A	ADD	611	0.617	0.1623	0.4489	0.848	-2.976	0.00292
11	rs1259022	133610240	T	ADD	611	1.714	0.1811	1.202	2.445	2.976	0.002924
1	rs12401573	154412842	C	ADD	611	1.635	0.1653	1.183	2.261	2.975	0.002925
3	rs2137562	39615999	C	ADD	611	1.726	0.1834	1.205	2.473	2.976	0.002925
3	rs9872576	39624781	G	ADD	611	1.726	0.1834	1.205	2.473	2.976	0.002925
19	rs3810091	56260502	T	ADD	611	1.867	0.2099	1.237	2.817	2.975	0.00293
5	rs16903468	88463698	T	ADD	611	1.858	0.2083	1.235	2.795	2.975	0.002931
5	rs442469	104107807	A	ADD	611	0.389	0.3174	0.2088	0.7246	-2.975	0.002931
5	rs367647	80373751	T	ADD	611	0.5279	0.2148	0.3465	0.8042	-2.975	0.002932
1	rs12401622	144260221	T	ADD	610	1.901	0.2159	1.245	2.902	2.975	0.002933
7	rs12154868	4024493	T	ADD	611	0.3978	0.3099	0.2167	0.7302	-2.975	0.002933
12	rs6488578	13074678	T	ADD	611	0.5299	0.2135	0.3488	0.8052	-2.975	0.002933
20	rs4815820	5417777	T	ADD	611	0.3506	0.3524	0.1757	0.6994	-2.974	0.002935
5	rs12659526	4335851	C	ADD	611	1.915	0.2185	1.248	2.939	2.974	0.002937
5	rs17132963	97957145	T	ADD	611	1.897	0.2153	1.244	2.893	2.974	0.002937
5	rs7711174	97969914	A	ADD	611	1.897	0.2153	1.244	2.893	2.974	0.002937
15	rs2247485	55406139	A	ADD	611	0.4819	0.2454	0.2979	0.7796	-2.974	0.002937
15	rs1497812	33929271	A	ADD	610	1.646	0.1676	1.185	2.286	2.974	0.002939
8	rs10956185	125554909	G	ADD	611	1.749	0.1879	1.21	2.527	2.973	0.002945
3	rs11128434	67294399	G	ADD	610	0.2787	0.4297	0.1201	0.6471	-2.973	0.00295
13	rs7995695	100785048	G	ADD	611	0.6158	0.1631	0.4474	0.8477	-2.973	0.00295
19	rs11667148	58696751	A	ADD	611	0.5259	0.2162	0.3442	0.8033	-2.973	0.00295
3	rs9829523	67305296	G	ADD	611	0.2786	0.4299	0.12	0.647	-2.973	0.002951
3	rs13068312	41626085	C	ADD	611	0.5873	0.179	0.4135	0.8342	-2.973	0.002952
7	rs6460664	70638550	G	ADD	610	0.604	0.1696	0.4332	0.8422	-2.973	0.002952
3	rs11713419	3125267	G	ADD	611	1.849	0.2068	1.233	2.773	2.973	0.002953
6	rs4711097	25840293	T	ADD	611	0.5611	0.1944	0.3833	0.8213	-2.972	0.002955
12	rs6581709	65326810	G	ADD	611	0.5911	0.1769	0.4179	0.836	-2.972	0.002955
13	rs9507105	18421899	A	ADD	611	0.6204	0.1606	0.4528	0.8499	-2.972	0.002957
14	rs1950986	62569586	A	ADD	610	1.748	0.1878	1.209	2.525	2.972	0.002957
3	rs17666485	115129441	T	ADD	611	0.5369	0.2093	0.3562	0.8092	-2.972	0.002961
3	rs13097360	82698727	T	ADD	606	1.68	0.1746	1.193	2.365	2.971	0.002964
1	rs1415339	175827058	T	ADD	611	1.644	0.1672	1.184	2.281	2.971	0.002968
6	rs9374658	117848188	G	ADD	611	0.5757	0.1858	0.4	0.8287	-2.971	0.002968
5	rs3828935	145531374	A	ADD	600	0.5572	0.1969	0.3788	0.8196	-2.971	0.00297
7	rs2299945	38408168	T	ADD	611	0.62	0.1609	0.4523	0.8499	-2.971	0.00297
9	rs7848215	6203468	T	ADD	611	0.5838	0.1811	0.4094	0.8327	-2.971	0.002972
4	rs1905564	27438097	T	ADD	610	1.952	0.2251	1.255	3.034	2.97	0.002974
12	rs11047382	24389331	T	ADD	611	2.209	0.2668	1.309	3.726	2.97	0.002974
6	rs945889	130362937	C	ADD	611	2.254	0.2737	1.318	3.854	2.97	0.00298
22	rs133309	40728552	G	ADD	611	2.785	0.3449	1.417	5.475	2.969	0.002983
1	rs4520371	71300136	T	ADD	611	1.62	0.1625	1.178	2.228	2.969	0.002985
14	rs12434850	76549333	T	ADD	611	0.5726	0.1878	0.3963	0.8274	-2.969	0.002986
8	rs11136915	5521028	G	ADD	611	0.5652	0.1922	0.3878	0.8237	-2.969	0.002989
12	rs10431538	50605127	A	ADD	611	2.132	0.255	1.293	3.515	2.969	0.002991
8	rs17322528	26544163	T	ADD	611	0.5099	0.2269	0.3268	0.7954	-2.969	0.002992
14	rs11844122	87341504	G	ADD	611	0.6004	0.1719	0.4287	0.8409	-2.968	0.002994
2	rs2860875	120080512	T	ADD	611	0.526	0.2164	0.3441	0.8039	-2.968	0.002995
5	rs17063392	163814099	C	ADD	611	1.909	0.2179	1.246	2.926	2.968	0.002996
11	rs2003177	86744357	C	ADD	611	0.5984	0.173	0.4263	0.8399	-2.968	0.002997
13	rs9558453	104463670	G	ADD	611	1.743	0.1871	1.208	2.515	2.968	0.002997
1	rs2574672	240482668	A	ADD	610	0.5236	0.218	0.3416	0.8028	-2.968	0.002999
3	rs1515464	159092496	T	ADD	611	0.5918	0.1768	0.4185	0.8368	-2.968	0.003001
18	rs12970400	48180785	C	ADD	599	0.6189	0.1617	0.4508	0.8497	-2.968	0.003001
11	rs11223399	132589987	A	ADD	610	1.643	0.1673	1.184	2.28	2.967	0.003004
2	rs11691838	119392057	T	ADD	611	1.642	0.167	1.183	2.277	2.967	0.003005
11	rs7944308	30011035	G	ADD	611	0.6168	0.1629	0.4482	0.8487	-2.967	0.003006
9	rs4008031	12450256	G	ADD	611	0.5954	0.1748	0.4227	0.8386	-2.967	0.003008
4	rs1398181	30168934	T	ADD	611	0.5583	0.1965	0.3798	0.8205	-2.967	0.003009
10	rs786806	48257422	A	ADD	611	1.624	0.1635	1.179	2.238	2.967	0.003009
10	rs580556	130946061	T	ADD	610	1.612	0.161	1.176	2.21	2.967	0.00301
13	rs9521760	109889232	A	ADD	611	1.725	0.1839	1.203	2.474	2.967	0.003011
3	rs17074351	42408309	C	ADD	611	1.746	0.188	1.208	2.524	2.966	0.003018
21	rs743321	29940641	T	ADD	611	0.3954	0.3129	0.2142	0.7301	-2.965	0.003023
3	rs6798319	115114470	G	ADD	611	0.5464	0.2038	0.3665	0.8147	-2.965	0.003024
12	rs1161105	66127663	T	ADD	611	0.5561	0.1979	0.3773	0.8196	-2.965	0.003025
6	rs2167460	56992410	A	ADD	607	0.5471	0.2034	0.3672	0.8151	-2.965	0.003027
1	rs7530423	231983656	C	ADD	611	0.5205	0.2203	0.338	0.8015	-2.964	0.003032
9	rs866624	113127517	A	ADD	611	0.5955	0.1749	0.4227	0.839	-2.964	0.003037
14	rs12434228	53497352	T	ADD	611	2.466	0.3046	1.358	4.48	2.964	0.003038
11	rs10500707	8774156	C	ADD	611	0.5916	0.1771	0.4181	0.8371	-2.964	0.003039
14	rs11629023	88821198	G	ADD	611	1.608	0.1602	1.174	2.2	2.964	0.003041
1	rs4847313	94841509	A	ADD	611	1.63	0.1649	1.18	2.252	2.963	0.003043
14	rs12881360	87419224	G	ADD	611	0.5634	0.1936	0.3855	0.8234	-2.963	0.003043
15	rs7166187	89975819	T	ADD	611	1.651	0.1691	1.185	2.299	2.963	0.003043
7	rs6973743	70998387	T	ADD	611	0.5551	0.1986	0.3761	0.8193	-2.963	0.003044
5	rs6556104	155305791	A	ADD	611	2.08	0.2472	1.281	3.377	2.963	0.003045
21	rs2832414	29915992	G	ADD	611	0.4397	0.2773	0.2554	0.7572	-2.963	0.003047
14	rs2332460	24491782	C	ADD	611	0.5871	0.1798	0.4128	0.8351	-2.962	0.003052
20	rs6098479	53249429	C	ADD	611	1.605	0.1598	1.174	2.196	2.963	0.003052
2	rs787159	144361756	T	ADD	611	0.5905	0.1778	0.4168	0.8368	-2.962	0.003053
3	rs7617305	183876821	C	ADD	611	1.634	0.1658	1.181	2.262	2.962	0.003058
17	rs16948048	44795465	G	ADD	611	1.621	0.1631	1.178	2.232	2.962	0.003061
19	rs12150955	33700781	T	ADD	611	1.641	0.1673	1.182	2.278	2.962	0.003061
12	rs7304809	114728776	G	ADD	611	3.371	0.4104	1.508	7.536	2.961	0.003062
13	rs2296968	35642910	T	ADD	611	0.5478	0.2032	0.3678	0.8158	-2.961	0.003062
11	rs4298923	57946712	G	ADD	609	0.6201	0.1614	0.4519	0.8508	-2.961	0.003064
5	rs10404	156837211	A	ADD	611	1.706	0.1803	1.198	2.428	2.961	0.003065
14	rs13379392	87408696	G	ADD	611	1.621	0.163	1.177	2.231	2.961	0.003066
8	rs10094983	13616659	A	ADD	610	0.584	0.1817	0.4091	0.8338	-2.961	0.00307
19	rs4805409	34635060	T	ADD	611	1.825	0.2033	1.226	2.719	2.961	0.00307
16	rs8044151	49080695	A	ADD	610	2.168	0.2614	1.299	3.619	2.961	0.003071
1	rs666501	20745488	T	ADD	611	0.6106	0.1667	0.4404	0.8465	-2.96	0.003076
21	rs968714	44378024	T	ADD	610	1.779	0.1945	1.215	2.604	2.96	0.003077
6	rs9377154	149057058	G	ADD	611	1.731	0.1854	1.204	2.489	2.96	0.003078
15	rs1256826	88253886	A	ADD	611	2.047	0.242	1.274	3.289	2.96	0.003078
13	rs9575749	84551557	C	ADD	611	1.644	0.1681	1.183	2.286	2.96	0.003081
5	rs10037706	43374145	C	ADD	611	5.978	0.6042	1.829	19.54	2.959	0.003084
5	rs7728439	165816650	T	ADD	611	0.6235	0.1596	0.456	0.8526	-2.959	0.003085
7	rs2109971	7872729	T	ADD	611	1.654	0.1702	1.185	2.309	2.959	0.003089
8	rs628793	104077857	A	ADD	611	0.454	0.2669	0.2691	0.766	-2.959	0.003089
18	rs8087252	44295753	A	ADD	611	1.992	0.2328	1.262	3.143	2.959	0.00309
20	rs6139718	541308	T	ADD	611	1.732	0.1857	1.204	2.493	2.958	0.003093
1	rs17029968	6851846	G	ADD	611	0.321	0.3841	0.1512	0.6815	-2.958	0.003094
10	rs2499068	19610431	C	ADD	610	0.3796	0.3275	0.1998	0.7212	-2.958	0.003095
21	rs239036	16472786	T	ADD	611	0.3677	0.3382	0.1895	0.7135	-2.958	0.003095
1	rs10910047	2201709	A	ADD	611	1.599	0.1587	1.172	2.183	2.958	0.003096
5	rs11743811	145911804	C	ADD	610	0.5868	0.1802	0.4122	0.8354	-2.958	0.003096
12	rs7358598	26176812	A	ADD	611	2.779	0.3456	1.412	5.471	2.958	0.0031
7	rs7790948	21697172	G	ADD	611	1.879	0.2133	1.237	2.854	2.957	0.003107
11	rs2276412	120966056	T	ADD	611	3.875	0.4582	1.579	9.513	2.957	0.003109
10	rs4935126	56318930	T	ADD	611	0.6132	0.1654	0.4434	0.848	-2.957	0.003111
3	rs9849343	116747740	A	ADD	611	1.596	0.1581	1.171	2.176	2.956	0.003115
2	rs828872	74166588	A	ADD	611	2.029	0.2394	1.269	3.244	2.956	0.003116
6	rs2633615	94708744	T	ADD	611	0.5742	0.1877	0.3975	0.8295	-2.956	0.003118
7	rs10246118	97136791	C	ADD	611	0.5098	0.2279	0.3261	0.7969	-2.956	0.003118
12	rs2463437	103678217	C	ADD	611	0.6022	0.1716	0.4302	0.8429	-2.956	0.003118
15	rs8028284	80327229	G	ADD	611	0.5133	0.2256	0.3298	0.7988	-2.956	0.003118
1	rs864028	207907646	T	ADD	610	0.5357	0.2112	0.3541	0.8104	-2.956	0.003119
2	rs1196678	150050722	C	ADD	611	0.5476	0.2037	0.3674	0.8164	-2.956	0.00312
1	rs12088171	244067657	T	ADD	611	1.62	0.1633	1.177	2.231	2.956	0.003121
7	rs1693387	83016753	A	ADD	611	1.713	0.182	1.199	2.447	2.956	0.003121
11	rs1425238	106535161	A	ADD	610	0.4672	0.2575	0.2821	0.7739	-2.955	0.003123
6	rs6937878	55175586	A	ADD	611	1.765	0.1922	1.211	2.572	2.955	0.003124
8	rs13256918	13587950	T	ADD	611	0.5513	0.2015	0.3714	0.8183	-2.955	0.003124
10	rs17238902	67319384	A	ADD	611	0.4858	0.2443	0.301	0.7842	-2.955	0.003125
2	rs2884024	192651211	C	ADD	611	2.849	0.3544	1.423	5.706	2.955	0.003131
14	rs229646	64260807	G	ADD	611	1.708	0.1812	1.197	2.436	2.954	0.003133
13	rs956254	36945676	G	ADD	610	8.025	0.7049	2.016	31.95	2.954	0.003134
9	rs4837951	124035103	A	ADD	611	1.616	0.1624	1.175	2.222	2.954	0.003135
3	rs6414377	152322917	T	ADD	611	0.5212	0.2206	0.3382	0.8031	-2.954	0.003138
4	rs6532317	92685981	G	ADD	611	0.6128	0.1658	0.4428	0.8481	-2.954	0.003141
1	rs1443845	75788048	A	ADD	611	1.907	0.2186	1.243	2.928	2.953	0.003143
9	rs944614	134287585	T	ADD	611	2.055	0.2438	1.274	3.314	2.953	0.003144
14	rs4983039	24495062	A	ADD	609	0.5977	0.1743	0.4248	0.8411	-2.953	0.003144
1	rs2008981	165884794	G	ADD	609	0.5531	0.2005	0.3733	0.8194	-2.953	0.003146
3	rs167771	115358965	G	ADD	610	0.5232	0.2194	0.3403	0.8043	-2.953	0.003149
20	rs6037475	306935	C	ADD	611	1.626	0.1647	1.178	2.246	2.953	0.003149
14	rs1035717	69648452	G	ADD	611	1.612	0.1618	1.174	2.214	2.952	0.003154
4	rs6849575	94256398	T	ADD	611	0.2146	0.5213	0.07724	0.5962	-2.952	0.003156
5	rs12516149	163813130	G	ADD	610	1.903	0.2179	1.241	2.916	2.952	0.003157
18	rs690215	8797349	A	ADD	610	1.626	0.1647	1.177	2.245	2.952	0.003157
7	rs1639304	83017558	G	ADD	610	1.711	0.182	1.198	2.445	2.952	0.003159
19	rs4805560	35589705	T	ADD	611	2.401	0.2967	1.342	4.295	2.952	0.003159
3	rs9856461	7401507	C	ADD	611	0.5995	0.1733	0.4268	0.8421	-2.952	0.003161
1	rs531651	20699618	G	ADD	611	0.6024	0.1717	0.4302	0.8434	-2.951	0.003163
5	rs10069119	4394114	A	ADD	611	1.832	0.2052	1.226	2.739	2.951	0.003164
4	rs10022799	168368023	A	ADD	611	1.808	0.2006	1.22	2.679	2.951	0.003167
5	rs6860786	176056235	A	ADD	611	1.75	0.1897	1.207	2.538	2.951	0.003168
21	rs12626238	19695552	G	ADD	611	0.4536	0.2679	0.2683	0.7669	-2.951	0.003172
1	rs10911417	181933998	C	ADD	582	2.252	0.2751	1.313	3.862	2.95	0.003173
4	rs6812675	17206647	A	ADD	611	0.61	0.1676	0.4392	0.8471	-2.95	0.003175
9	rs10217567	111791470	A	ADD	609	0.6056	0.17	0.434	0.8451	-2.95	0.003176
17	rs16946625	58345037	T	ADD	611	1.644	0.1684	1.182	2.287	2.95	0.003176
11	rs2515362	58149527	G	ADD	611	0.6204	0.1618	0.4517	0.8519	-2.95	0.003178
11	rs7951809	106516471	C	ADD	611	0.5068	0.2304	0.3226	0.7961	-2.95	0.00318
1	rs10218752	161438492	C	ADD	611	0.5201	0.2216	0.3369	0.8031	-2.95	0.003181
16	rs2072986	1631107	C	ADD	610	0.473	0.2539	0.2876	0.778	-2.949	0.003188
14	rs7145531	22911857	T	ADD	611	1.634	0.1665	1.179	2.264	2.948	0.003195
17	rs2376366	33248878	A	ADD	611	1.715	0.183	1.198	2.455	2.948	0.003196
15	rs28757184	49301864	T	ADD	611	3.801	0.4529	1.565	9.236	2.948	0.003197
11	rs1406093	8085780	T	ADD	611	0.3686	0.3386	0.1898	0.7157	-2.948	0.003199
20	rs6063136	45750383	C	ADD	611	0.4694	0.2565	0.2839	0.7761	-2.948	0.003199
13	rs9527038	52401776	G	ADD	610	0.5341	0.2128	0.3519	0.8104	-2.948	0.003201
12	rs12425989	66097816	G	ADD	611	0.6196	0.1624	0.4507	0.8518	-2.948	0.003203
22	rs133535	46973316	C	ADD	607	1.726	0.1851	1.201	2.48	2.947	0.003204
5	rs12110273	4341545	C	ADD	611	1.605	0.1605	1.172	2.198	2.947	0.003206
5	rs758593	149558112	G	ADD	611	1.612	0.162	1.173	2.215	2.947	0.003206
12	rs10848989	4133390	C	ADD	611	1.691	0.1783	1.192	2.399	2.947	0.003206
14	rs1890913	95953722	C	ADD	611	0.6219	0.1612	0.4535	0.8529	-2.947	0.003207
2	rs3770761	37360443	C	ADD	611	2.427	0.3008	1.346	4.377	2.947	0.003208
6	rs6922858	833734	G	ADD	611	0.4615	0.2624	0.276	0.7718	-2.947	0.003208
17	rs1563011	15506677	C	ADD	610	0.2027	0.5416	0.07014	0.5861	-2.947	0.003213
20	rs6098668	53607505	C	ADD	609	1.944	0.2257	1.249	3.026	2.946	0.003217
6	rs8193037	52159068	A	ADD	611	5.047	0.5495	1.719	14.82	2.946	0.003219
13	rs17067974	45778153	T	ADD	611	0.3176	0.3893	0.1481	0.6813	-2.946	0.003221
15	rs1035649	92973972	G	ADD	611	0.5748	0.188	0.3977	0.8309	-2.946	0.003222
8	rs17055163	26277862	G	ADD	611	0.4653	0.2598	0.2796	0.7742	-2.945	0.003229
3	rs6551031	26086094	T	ADD	610	1.609	0.1614	1.172	2.207	2.945	0.00323
1	rs2883025	228274995	G	ADD	611	0.4371	0.281	0.252	0.7582	-2.945	0.003231
11	rs453700	21893220	G	ADD	611	0.4694	0.2568	0.2838	0.7766	-2.945	0.003235
1	rs667357	20745281	A	ADD	610	0.6184	0.1633	0.449	0.8516	-2.944	0.003239
13	rs1937387	81938317	G	ADD	610	0.6128	0.1663	0.4423	0.849	-2.944	0.003239
5	rs7707530	152863574	C	ADD	610	1.634	0.1668	1.178	2.265	2.944	0.00324
5	rs2082383	148240200	T	ADD	611	1.906	0.2191	1.24	2.928	2.944	0.003243
3	rs4411829	67352810	A	ADD	611	0.3013	0.4077	0.1355	0.6699	-2.943	0.003253
8	rs7827127	5496782	A	ADD	611	1.856	0.2102	1.229	2.802	2.943	0.003255
1	rs2741849	200640017	G	ADD	610	0.4606	0.2635	0.2748	0.7719	-2.942	0.003257
10	rs9633727	118416353	G	ADD	610	1.62	0.164	1.175	2.234	2.942	0.003258
11	rs1323856	35716464	C	ADD	611	1.912	0.2203	1.242	2.945	2.942	0.003261
9	rs776755	18629300	A	ADD	611	3.285	0.4043	1.487	7.257	2.942	0.003262
2	rs826127	184495126	A	ADD	611	0.609	0.1686	0.4376	0.8474	-2.942	0.003264
1	rs2244156	52148265	C	ADD	611	0.4566	0.2665	0.2708	0.7699	-2.941	0.003268
18	rs1787846	3596272	C	ADD	611	0.5685	0.192	0.3902	0.8283	-2.941	0.00327
21	rs4350841	44548056	C	ADD	611	1.771	0.1942	1.21	2.591	2.941	0.00327
12	rs11177589	39327131	G	ADD	610	1.652	0.1706	1.182	2.307	2.941	0.003272
3	rs3843010	188419741	T	ADD	611	0.5996	0.1739	0.4264	0.8432	-2.941	0.003275
11	rs4384362	103319068	C	ADD	611	2.04	0.2424	1.268	3.28	2.941	0.003276
3	rs6791284	59551047	A	ADD	611	0.6119	0.1671	0.4411	0.8489	-2.94	0.003279
1	rs6661049	232001182	A	ADD	611	0.5267	0.2181	0.3434	0.8076	-2.939	0.003288
7	rs3735656	1547447	C	ADD	611	1.591	0.1579	1.167	2.167	2.939	0.003288
4	rs7679411	128612221	G	ADD	603	0.5822	0.184	0.4059	0.8351	-2.939	0.003291
4	rs11930458	28478702	T	ADD	610	2.244	0.275	1.309	3.847	2.939	0.003293
18	rs11875071	53421421	T	ADD	611	1.921	0.2221	1.243	2.969	2.939	0.003296
5	rs7443321	147496516	T	ADD	611	2.782	0.3482	1.406	5.506	2.938	0.003302
17	rs6501805	70967523	C	ADD	610	2.068	0.2474	1.274	3.359	2.938	0.003303
12	rs7132376	29091468	A	ADD	611	0.5112	0.2284	0.3267	0.7998	-2.938	0.003304
9	rs11788357	137145081	T	ADD	611	1.804	0.2009	1.217	2.674	2.938	0.003306
9	rs943733	137144351	A	ADD	611	1.804	0.2009	1.217	2.674	2.938	0.003306
21	rs2071143	44365347	A	ADD	611	1.771	0.1945	1.209	2.592	2.938	0.003307
1	rs2696961	200648154	C	ADD	610	0.461	0.2636	0.275	0.7729	-2.937	0.00331
4	rs6850485	168386598	C	ADD	611	1.804	0.2008	1.217	2.673	2.937	0.003311
8	rs3808553	104406543	G	ADD	611	0.6306	0.157	0.4635	0.8578	-2.937	0.003313
10	rs10906842	15245478	T	ADD	609	0.4936	0.2404	0.3082	0.7908	-2.937	0.003319
5	rs2434785	20600662	T	ADD	611	1.818	0.2035	1.22	2.708	2.936	0.003321
14	rs10483356	30470433	T	ADD	611	2.114	0.2549	1.283	3.483	2.936	0.003321
11	rs1376685	4397193	T	ADD	610	0.6211	0.1622	0.4519	0.8535	-2.936	0.003322
20	rs6071345	58757447	T	ADD	611	1.643	0.1691	1.18	2.289	2.936	0.003322
8	rs12543318	88937456	C	ADD	610	1.615	0.1633	1.173	2.225	2.936	0.003323
9	rs10980136	111798008	A	ADD	611	0.6209	0.1623	0.4517	0.8535	-2.936	0.003324
11	rs12270580	93278770	T	ADD	611	0.1912	0.5636	0.06334	0.5769	-2.936	0.003324
21	rs928845	37209324	C	ADD	611	1.608	0.1619	1.171	2.209	2.936	0.003327
9	rs4745517	70820483	C	ADD	611	2.222	0.2719	1.304	3.786	2.936	0.003329
12	rs763608	95973837	A	ADD	611	1.601	0.1603	1.169	2.192	2.935	0.003331
4	rs12640203	183413665	C	ADD	611	2.579	0.3228	1.37	4.856	2.935	0.003332
3	rs3773778	32500094	C	ADD	611	3.6	0.4364	1.53	8.466	2.935	0.003334
4	rs10021524	91982007	A	ADD	611	1.642	0.169	1.179	2.287	2.935	0.003337
9	rs10988996	101979014	A	ADD	611	0.4348	0.2838	0.2493	0.7583	-2.935	0.003337
9	rs7020780	101998557	A	ADD	611	0.4348	0.2838	0.2493	0.7583	-2.935	0.003337
4	rs12511773	170466994	T	ADD	611	0.5732	0.1897	0.3952	0.8312	-2.935	0.003339
8	rs896487	63577710	A	ADD	610	0.4857	0.2461	0.2999	0.7868	-2.934	0.003341
8	rs4268132	8482301	G	ADD	611	0.3764	0.333	0.196	0.7229	-2.934	0.003342
2	rs12622790	6215211	G	ADD	611	0.3234	0.3847	0.1521	0.6874	-2.934	0.003343
2	rs1607331	199302489	G	ADD	611	1.625	0.1654	1.175	2.247	2.934	0.003345
6	rs12193414	2238019	C	ADD	611	1.773	0.1951	1.209	2.598	2.934	0.003345
12	rs2603088	68062566	G	ADD	611	1.747	0.19	1.203	2.535	2.934	0.003345
12	rs4762140	95145143	T	ADD	610	1.656	0.1719	1.182	2.319	2.934	0.003347
10	rs12782586	122710558	A	ADD	611	1.675	0.1759	1.187	2.365	2.934	0.003349
14	rs10131496	49525113	C	ADD	611	0.5651	0.1946	0.3859	0.8274	-2.933	0.003353
6	rs1266909	51920670	T	ADD	611	1.664	0.1737	1.184	2.339	2.933	0.003354
2	rs895574	238553713	C	ADD	611	1.616	0.1637	1.173	2.228	2.933	0.003355
6	rs10458131	1849187	T	ADD	611	2.447	0.3051	1.346	4.45	2.933	0.003358
1	rs1547742	230634664	T	ADD	611	0.4115	0.3028	0.2273	0.7449	-2.933	0.003361
15	rs10162860	27043036	C	ADD	611	2.106	0.2539	1.28	3.464	2.932	0.003363
4	rs11133133	177328847	C	ADD	609	0.6046	0.1716	0.4319	0.8463	-2.932	0.003367
17	rs2270411	1725316	T	ADD	611	0.4226	0.2938	0.2376	0.7517	-2.932	0.003372
17	rs8067195	1725022	G	ADD	611	0.4226	0.2938	0.2376	0.7517	-2.932	0.003372
19	rs7260487	35584323	A	ADD	611	2.382	0.2961	1.333	4.256	2.931	0.003376
6	rs2531817	28556873	T	ADD	610	0.5227	0.2213	0.3387	0.8066	-2.931	0.003377
19	rs3729709	60359618	G	ADD	611	0.335	0.3731	0.1612	0.696	-2.931	0.003377
14	rs17099500	20572665	C	ADD	611	0.4745	0.2544	0.2882	0.7811	-2.931	0.003379
16	rs13380603	75439126	T	ADD	611	0.5704	0.1915	0.3919	0.8303	-2.931	0.00338
2	rs9287454	137204786	C	ADD	611	0.6075	0.1701	0.4353	0.8479	-2.93	0.003385
3	rs17800311	169941261	C	ADD	609	0.5531	0.2021	0.3722	0.8219	-2.93	0.003385
10	rs11591441	3156624	T	ADD	607	1.663	0.1735	1.183	2.336	2.93	0.003387
17	rs9898480	6466585	C	ADD	611	0.6224	0.1618	0.4533	0.8547	-2.93	0.003388
4	rs17045377	165847618	C	ADD	611	0.598	0.1755	0.424	0.8435	-2.93	0.003389
10	rs1144484	44149523	T	ADD	611	1.769	0.1947	1.208	2.592	2.93	0.003389
14	rs17124780	51495256	G	ADD	611	1.623	0.1652	1.174	2.243	2.93	0.003389
4	rs13105522	94246326	C	ADD	610	0.2164	0.5224	0.07775	0.6025	-2.93	0.003391
11	rs4910740	5243866	A	ADD	611	0.6367	0.1541	0.4708	0.8612	-2.93	0.003393
15	rs2461705	43357533	A	ADD	610	1.623	0.1652	1.174	2.243	2.929	0.0034
9	rs10963767	18787920	C	ADD	610	1.603	0.1612	1.169	2.199	2.929	0.003402
11	rs4581466	57951273	C	ADD	611	0.6239	0.1611	0.455	0.8555	-2.929	0.003402
2	rs12466458	137150957	G	ADD	611	0.3691	0.3403	0.1895	0.7192	-2.929	0.003403
13	rs9517302	97894035	A	ADD	611	1.691	0.1793	1.19	2.403	2.929	0.003404
5	rs2436344	170980471	G	ADD	610	1.571	0.1542	1.161	2.125	2.929	0.003405
11	rs7951076	3847429	A	ADD	611	1.683	0.1777	1.188	2.384	2.929	0.003405
15	rs1561042	45694452	A	ADD	611	1.631	0.167	1.176	2.262	2.929	0.003405
5	rs1344030	89974190	A	ADD	611	1.758	0.1928	1.205	2.566	2.928	0.003409
13	rs9519817	105323226	T	ADD	611	1.927	0.2241	1.242	2.99	2.928	0.003409
9	rs995294	111779165	T	ADD	611	0.6216	0.1624	0.4521	0.8545	-2.928	0.00341
11	rs7111184	120276273	G	ADD	611	1.648	0.1706	1.18	2.303	2.928	0.003411
7	rs7781291	41218780	A	ADD	611	1.649	0.1708	1.18	2.304	2.928	0.003413
12	rs1021870	65651611	C	ADD	611	0.6074	0.1703	0.435	0.848	-2.928	0.003413
7	rs2214133	108129673	T	ADD	611	0.223	0.5126	0.08163	0.6089	-2.928	0.003415
3	rs6763367	169945783	C	ADD	611	0.5585	0.199	0.3781	0.8249	-2.928	0.003416
21	rs2329577	44051727	A	ADD	611	1.572	0.1545	1.161	2.128	2.928	0.003416
21	rs762408	44048425	G	ADD	611	1.572	0.1545	1.161	2.128	2.928	0.003416
1	rs12061906	19470713	T	ADD	607	0.4419	0.279	0.2558	0.7635	-2.928	0.003417
5	rs10043471	163920950	G	ADD	611	2.393	0.2981	1.334	4.293	2.927	0.003419
5	rs11958300	163890148	C	ADD	611	2.393	0.2981	1.334	4.293	2.927	0.003419
6	rs12210414	135063845	C	ADD	609	1.616	0.164	1.172	2.229	2.927	0.00342
9	rs11789656	137145299	C	ADD	610	1.8	0.2009	1.214	2.669	2.927	0.003421
13	rs969394	75349589	C	ADD	611	0.6027	0.173	0.4294	0.8459	-2.927	0.003421
6	rs11794	25809697	A	ADD	610	0.5638	0.1958	0.3841	0.8275	-2.927	0.003423
1	rs1342361	240618188	T	ADD	611	2.255	0.2778	1.308	3.887	2.927	0.003426
13	rs861014	29527904	T	ADD	611	0.626	0.1601	0.4574	0.8567	-2.926	0.003429
13	rs1335849	81857387	A	ADD	611	0.6199	0.1634	0.45	0.8539	-2.926	0.003432
12	rs11174303	60763005	G	ADD	611	1.802	0.2013	1.215	2.674	2.926	0.003433
18	rs486633	555760	A	ADD	611	0.5451	0.2074	0.3631	0.8185	-2.926	0.003433
1	rs12123324	71147863	T	ADD	611	0.5536	0.2021	0.3726	0.8227	-2.926	0.003434
2	rs6718790	141311356	T	ADD	611	0.2447	0.4811	0.09529	0.6283	-2.926	0.003434
5	rs7710100	134796228	G	ADD	610	2.323	0.2881	1.321	4.086	2.926	0.003435
16	rs12928513	76088331	C	ADD	605	1.819	0.2045	1.218	2.716	2.925	0.003439
10	rs11251728	3153452	C	ADD	610	1.597	0.16	1.167	2.185	2.925	0.00344
8	rs17121552	12798638	A	ADD	611	2.421	0.3023	1.339	4.378	2.925	0.003441
2	rs2361173	137196518	G	ADD	611	0.3696	0.3402	0.1897	0.7201	-2.925	0.003442
5	rs9327028	116421218	G	ADD	610	2.71	0.3408	1.389	5.285	2.925	0.003444
1	rs1361065	162416057	T	ADD	609	1.586	0.1578	1.164	2.161	2.925	0.003446
11	rs17787739	46408839	A	ADD	611	0.1977	0.5542	0.06672	0.5858	-2.925	0.003446
12	rs1048691	56439215	T	ADD	610	1.705	0.1823	1.192	2.437	2.925	0.003446
6	rs3914898	137706095	G	ADD	611	0.5412	0.2099	0.3587	0.8167	-2.925	0.003447
16	rs10153135	51605956	T	ADD	611	1.649	0.171	1.179	2.305	2.925	0.003447
5	rs347434	166032331	G	ADD	611	1.742	0.1898	1.201	2.527	2.925	0.003448
7	rs1005229	155695751	G	ADD	611	1.691	0.1796	1.189	2.404	2.925	0.003449
10	rs7915707	49480983	T	ADD	610	1.572	0.1547	1.161	2.129	2.924	0.003453
5	rs11134044	4358161	G	ADD	606	1.83	0.2067	1.221	2.744	2.924	0.003454
11	rs10790256	118039292	T	ADD	611	1.708	0.183	1.193	2.445	2.924	0.003454
11	rs11030671	29336770	A	ADD	611	2.233	0.2748	1.303	3.826	2.924	0.003454
10	rs12415184	23520324	A	ADD	605	0.6208	0.1631	0.451	0.8546	-2.924	0.00346
21	rs2277806	44334078	C	ADD	611	1.766	0.1946	1.206	2.586	2.923	0.003462
2	rs17021922	82621977	T	ADD	610	0.577	0.1881	0.3991	0.8342	-2.923	0.003463
10	rs2804111	6958781	C	ADD	611	0.4974	0.2389	0.3114	0.7945	-2.923	0.003467
12	rs798396	76338504	C	ADD	611	1.567	0.1536	1.159	2.117	2.923	0.003468
6	rs2744190	104790187	T	ADD	611	0.6186	0.1643	0.4483	0.8537	-2.923	0.003469
21	rs2178812	36234591	G	ADD	604	0.5963	0.1769	0.4217	0.8434	-2.923	0.003469
1	rs10873913	77063776	G	ADD	611	2.96	0.3713	1.43	6.129	2.923	0.00347
2	rs17180039	119392499	G	ADD	611	1.626	0.1663	1.174	2.253	2.922	0.003475
17	rs3865240	1938210	T	ADD	611	1.673	0.1762	1.185	2.363	2.922	0.003475
14	rs10498647	95451095	T	ADD	611	5.866	0.6055	1.79	19.22	2.922	0.003478
22	rs240082	32428417	G	ADD	611	2.803	0.3527	1.404	5.595	2.922	0.003481
1	rs6681	163885703	T	ADD	611	2.573	0.3236	1.365	4.852	2.921	0.003487
7	rs6974676	40974255	T	ADD	611	1.846	0.2099	1.223	2.785	2.92	0.003495
2	rs776977	229372534	T	ADD	611	0.59	0.1807	0.414	0.8407	-2.92	0.003496
11	rs7117096	15566164	G	ADD	611	0.6082	0.1702	0.4357	0.8492	-2.92	0.003496
15	rs4530093	94828947	G	ADD	610	0.618	0.1649	0.4473	0.8536	-2.92	0.003502
4	rs4698628	17217718	A	ADD	611	0.6208	0.1633	0.4508	0.855	-2.92	0.003504
12	rs4318032	38499043	T	ADD	610	0.6138	0.1672	0.4423	0.8518	-2.92	0.003505
8	rs9644778	6897064	C	ADD	611	1.642	0.1698	1.177	2.29	2.92	0.003506
2	rs2053989	121260786	T	ADD	611	0.6269	0.16	0.4582	0.8577	-2.919	0.003508
13	rs9600575	75353191	G	ADD	611	0.6036	0.1729	0.4301	0.8471	-2.919	0.003508
10	rs10795417	16783678	G	ADD	611	0.6067	0.1712	0.4338	0.8486	-2.919	0.003513
12	rs12309291	56579931	G	ADD	607	2.822	0.3555	1.406	5.665	2.919	0.003515
2	rs11895999	158584264	A	ADD	611	2.134	0.2598	1.283	3.551	2.918	0.00352
5	rs389286	116995976	T	ADD	611	1.608	0.1628	1.169	2.212	2.918	0.003521
2	rs12464814	59368633	G	ADD	611	1.596	0.1602	1.166	2.185	2.918	0.003524
6	rs12207819	51865681	C	ADD	611	1.784	0.1985	1.209	2.633	2.918	0.003526
11	rs7927235	68045914	G	ADD	611	0.4457	0.277	0.259	0.767	-2.918	0.003526
5	rs10940351	53290702	A	ADD	611	1.667	0.1752	1.183	2.35	2.918	0.003528
16	rs11645339	81095678	A	ADD	609	1.639	0.1695	1.176	2.285	2.917	0.003529
11	rs7102217	119692643	T	ADD	611	0.5861	0.1831	0.4093	0.8392	-2.917	0.003531
15	rs8036757	30874997	A	ADD	608	0.6207	0.1635	0.4505	0.8551	-2.917	0.003531
2	rs10933554	240620793	T	ADD	610	0.6274	0.1598	0.4587	0.8582	-2.917	0.003532
16	rs2238464	2272578	A	ADD	610	1.652	0.1722	1.179	2.316	2.917	0.003532
1	rs11162331	77623388	G	ADD	611	0.5527	0.2033	0.3711	0.8233	-2.917	0.003537
15	rs629876	55885726	C	ADD	611	0.605	0.1723	0.4316	0.848	-2.917	0.003537
14	rs10747304	95686613	T	ADD	611	1.631	0.1678	1.174	2.266	2.917	0.003539
9	rs10756369	12391666	A	ADD	609	0.6182	0.1649	0.4475	0.8541	-2.916	0.003541
21	rs4434068	27827424	G	ADD	608	0.4954	0.2409	0.309	0.7943	-2.916	0.003544
21	rs2838528	44457905	A	ADD	609	1.674	0.1767	1.184	2.367	2.916	0.003547
3	rs2897223	163592077	A	ADD	611	0.2196	0.52	0.07924	0.6084	-2.916	0.00355
20	rs6018337	45260522	A	ADD	611	2.041	0.2448	1.264	3.298	2.916	0.003551
5	rs6595959	97938006	T	ADD	611	1.872	0.2151	1.228	2.853	2.915	0.003552
9	rs992969	6199697	A	ADD	611	0.5852	0.1838	0.4081	0.839	-2.915	0.003556
12	rs11183162	44348969	C	ADD	611	1.686	0.1792	1.187	2.395	2.915	0.003556
2	rs6707925	33808548	A	ADD	611	0.4361	0.2847	0.2496	0.762	-2.915	0.003557
5	rs31568	16826908	C	ADD	609	0.5132	0.2289	0.3277	0.8037	-2.915	0.003557
21	rs2898312	37168148	C	ADD	610	1.587	0.1585	1.163	2.166	2.915	0.003557
1	rs2495421	186034212	C	ADD	588	0.2711	0.4479	0.1127	0.652	-2.915	0.003559
1	rs1937029	79051506	T	ADD	611	1.588	0.1586	1.163	2.167	2.915	0.00356
10	rs220341	24607601	T	ADD	611	0.4778	0.2534	0.2908	0.7852	-2.914	0.003564
5	rs775700	177967605	T	ADD	611	1.991	0.2363	1.253	3.164	2.914	0.003565
11	rs10792156	57791119	T	ADD	611	1.623	0.1661	1.172	2.247	2.914	0.003566
13	rs716542	78206451	C	ADD	611	2.42	0.3033	1.335	4.384	2.914	0.00357
13	rs9565434	78194925	A	ADD	611	2.42	0.3033	1.335	4.384	2.914	0.00357
13	rs9542491	70227356	A	ADD	611	1.885	0.2176	1.231	2.888	2.914	0.003573
20	rs6123296	51609014	G	ADD	611	1.621	0.1658	1.171	2.243	2.913	0.003577
11	rs12295349	11965484	C	ADD	610	0.5904	0.1809	0.4142	0.8417	-2.913	0.003582
7	rs4719409	14530593	G	ADD	611	0.6127	0.1682	0.4407	0.8519	-2.913	0.003583
5	rs6878746	134889077	C	ADD	611	1.61	0.1635	1.168	2.218	2.912	0.003588
4	rs4862091	183921198	C	ADD	611	1.593	0.1599	1.164	2.179	2.912	0.003592
7	rs2052322	35509971	G	ADD	611	0.4661	0.2621	0.2788	0.7791	-2.912	0.003592
9	rs10978362	107773274	G	ADD	611	0.4928	0.243	0.3061	0.7935	-2.912	0.003595
14	rs1241925	83069496	A	ADD	610	1.58	0.1572	1.161	2.151	2.912	0.003596
14	rs4902307	64218980	C	ADD	610	0.6243	0.1618	0.4546	0.8573	-2.911	0.003597
2	rs12713820	75043532	A	ADD	611	1.6	0.1614	1.166	2.195	2.911	0.003599
6	rs243781	54426867	G	ADD	611	2.365	0.2957	1.325	4.222	2.911	0.003603
7	rs6949064	45373665	A	ADD	611	1.589	0.1591	1.163	2.171	2.911	0.003604
18	rs4987852	58944901	G	ADD	611	0.3229	0.3883	0.1508	0.6912	-2.911	0.003604
1	rs12757689	231925649	C	ADD	611	0.5009	0.2376	0.3144	0.7979	-2.91	0.00361
12	rs11836042	83783515	C	ADD	611	0.5754	0.1899	0.3966	0.8349	-2.91	0.003611
6	rs1165196	25921129	C	ADD	611	1.585	0.1583	1.162	2.162	2.91	0.003612
4	rs13117933	184086066	A	ADD	611	0.5831	0.1853	0.4055	0.8386	-2.91	0.003614
4	rs6832535	157678847	T	ADD	611	0.5779	0.1884	0.3995	0.8361	-2.91	0.003614
9	rs7021071	86184490	A	ADD	610	1.721	0.1865	1.194	2.48	2.91	0.003614
22	rs13054818	31635481	A	ADD	610	1.679	0.1781	1.184	2.381	2.91	0.003614
1	rs945329	100856861	A	ADD	610	0.6224	0.1629	0.4523	0.8566	-2.91	0.003615
1	rs10917701	161457938	C	ADD	611	0.5277	0.2197	0.343	0.8117	-2.91	0.003619
8	rs17481178	79044562	A	ADD	611	0.6155	0.1668	0.4439	0.8535	-2.91	0.003619
11	rs4310638	83733201	C	ADD	611	0.5764	0.1894	0.3977	0.8354	-2.91	0.00362
12	rs1480627	28933659	T	ADD	610	0.5525	0.2039	0.3704	0.824	-2.909	0.003621
11	rs2176441	110579765	C	ADD	611	1.598	0.1612	1.165	2.192	2.909	0.003622
1	rs4650610	79054556	G	ADD	611	1.586	0.1586	1.163	2.165	2.909	0.003624
5	rs2974104	103963671	A	ADD	610	0.4174	0.3003	0.2317	0.752	-2.909	0.003625
4	rs6835548	140863594	T	ADD	611	0.5448	0.2088	0.3619	0.8203	-2.909	0.003626
1	rs2840613	240366312	T	ADD	611	0.6113	0.1692	0.4388	0.8517	-2.909	0.003627
14	rs2272550	21661828	A	ADD	574	1.632	0.1684	1.173	2.27	2.909	0.003628
3	rs1471968	6364368	C	ADD	610	1.621	0.166	1.171	2.244	2.909	0.003629
12	rs408260	91296438	C	ADD	611	1.613	0.1645	1.169	2.227	2.909	0.00363
21	rs4819176	46207484	G	ADD	611	0.5583	0.2004	0.377	0.8269	-2.909	0.003631
5	rs2881486	135691491	C	ADD	611	1.584	0.1581	1.162	2.159	2.908	0.003633
3	rs299070	22880899	A	ADD	611	0.6233	0.1625	0.4532	0.8572	-2.908	0.003635
21	rs11911868	17005027	T	ADD	611	2.021	0.2419	1.258	3.246	2.908	0.003636
21	rs756554	44363153	C	ADD	611	1.761	0.1945	1.203	2.578	2.908	0.003636
14	rs7144189	72437139	A	ADD	611	0.5872	0.1831	0.4101	0.8407	-2.908	0.003639
2	rs1446927	238531798	A	ADD	611	0.5597	0.1996	0.3785	0.8277	-2.908	0.003641
4	rs11733055	122494749	T	ADD	611	0.601	0.1752	0.4263	0.8471	-2.907	0.003645
10	rs2388566	3146214	G	ADD	611	0.2146	0.5294	0.07603	0.6056	-2.907	0.003645
17	rs8068010	4278869	T	ADD	611	1.673	0.1769	1.182	2.366	2.907	0.003646
10	rs4400714	72737285	A	ADD	611	0.443	0.2801	0.2558	0.767	-2.907	0.003647
20	rs6054082	6244266	T	ADD	611	0.4424	0.2805	0.2553	0.7667	-2.907	0.003647
9	rs999471	100641466	G	ADD	606	0.5413	0.2112	0.3578	0.8188	-2.907	0.00365
15	rs12594893	92332093	C	ADD	611	1.961	0.2316	1.245	3.087	2.907	0.003652
2	rs1843238	192927214	G	ADD	611	2.079	0.2518	1.269	3.405	2.906	0.003656
1	rs2046616	92604157	A	ADD	611	1.664	0.1753	1.18	2.347	2.906	0.003657
5	rs34009	141961004	A	ADD	610	1.662	0.1748	1.18	2.341	2.906	0.003657
22	rs731026	41109823	A	ADD	610	0.5709	0.1929	0.3912	0.8332	-2.906	0.003657
1	rs10927452	14710540	C	ADD	611	0.479	0.2533	0.2915	0.7869	-2.906	0.00366
5	rs36297	67787137	C	ADD	611	0.4882	0.2467	0.301	0.7919	-2.906	0.003662
8	rs4551335	125563123	G	ADD	611	1.73	0.1886	1.195	2.503	2.906	0.003664
11	rs1605655	42375153	A	ADD	611	1.569	0.1551	1.158	2.127	2.905	0.003667
1	rs11583659	178022206	T	ADD	611	2.313	0.2887	1.314	4.073	2.905	0.003668
17	rs7223879	15501445	G	ADD	566	0.2755	0.4437	0.1155	0.6574	-2.905	0.00367
7	rs2886609	79694347	A	ADD	611	1.582	0.1579	1.161	2.156	2.905	0.003674
10	rs11192616	107567704	T	ADD	610	0.6122	0.169	0.4396	0.8525	-2.904	0.00368
10	rs3913914	83035084	G	ADD	611	1.751	0.1929	1.2	2.555	2.904	0.003683
8	rs4739279	21045248	C	ADD	570	1.675	0.1776	1.183	2.372	2.904	0.003684
5	rs153226	80406671	G	ADD	611	1.594	0.1606	1.164	2.184	2.904	0.003685
3	rs537146	96590837	G	ADD	608	1.6	0.1618	1.165	2.197	2.904	0.003686
21	rs2071135	44380614	A	ADD	611	1.77	0.1966	1.204	2.602	2.904	0.003687
21	rs7676	44389901	C	ADD	611	1.77	0.1966	1.204	2.602	2.904	0.003687
3	rs2166826	105184446	C	ADD	611	1.603	0.1625	1.166	2.204	2.903	0.003691
9	rs10975262	5712220	C	ADD	611	0.635	0.1564	0.4674	0.8628	-2.903	0.003691
16	rs394035	83084522	C	ADD	608	1.67	0.1767	1.181	2.362	2.903	0.003693
3	rs10433516	82760858	C	ADD	611	1.612	0.1644	1.168	2.225	2.903	0.003695
22	rs2284060	36873399	C	ADD	611	0.6173	0.1662	0.4457	0.8549	-2.903	0.003695
11	rs1433770	74107833	G	ADD	611	0.597	0.1777	0.4214	0.8457	-2.903	0.003697
4	rs4572929	54940498	A	ADD	611	0.5615	0.1988	0.3803	0.8291	-2.903	0.003698
21	rs3088026	46374041	A	ADD	611	2.214	0.2738	1.295	3.787	2.903	0.003699
2	rs11693937	59508885	T	ADD	610	1.731	0.189	1.195	2.507	2.903	0.0037
10	rs12358236	8590853	A	ADD	611	0.5902	0.1817	0.4133	0.8426	-2.903	0.003702
11	rs34780562	133621448	T	ADD	611	0.07355	0.8993	0.01262	0.4286	-2.902	0.003708
15	rs8035831	96144744	T	ADD	601	0.6205	0.1644	0.4496	0.8565	-2.902	0.003709
4	rs12499875	156964900	C	ADD	611	0.4696	0.2604	0.2819	0.7825	-2.902	0.00371
4	rs13113687	76307869	G	ADD	611	0.5908	0.1813	0.4141	0.843	-2.902	0.00371
5	rs4493662	147328035	G	ADD	609	0.5843	0.1852	0.4065	0.84	-2.902	0.00371
15	rs8024620	43361621	C	ADD	611	1.613	0.1648	1.168	2.229	2.902	0.003711
3	rs9941986	41613278	C	ADD	611	0.6081	0.1715	0.4345	0.8509	-2.902	0.003712
11	rs17133195	98547110	T	ADD	611	0.5224	0.2238	0.3369	0.81	-2.902	0.003713
21	rs2187313	44369022	T	ADD	611	1.769	0.1966	1.203	2.601	2.901	0.003715
3	rs13075805	179010332	G	ADD	611	0.4885	0.2469	0.3011	0.7926	-2.901	0.003716
8	rs13258014	4152868	C	ADD	610	1.583	0.1583	1.161	2.158	2.901	0.003724
[truncated: 306,890 more rows]
